# Supplementary material for: Impact of inflammation on brain subcellular energetics in anesthetized rats
Source: BMC Neurosci. 2019 Jul 15;20:34. doi: 10.1186/s12868-019-0514-8 (PMC6631861; doi:10.1186/s12868-019-0514-8)
Supplement: Supplementary file 2 — Additional file 2. Table S1: All statistically significant up and down-regulated genes identified by RNA sequencing. [file 12868_2019_514_MOESM2_ESM.xlsx]

## Sheet: Brain_isoflurane_padj_0.05_up
Gene	synonym	gene description	gene info	baseMean	log2FoldChange	lfcSE	stat	pvalue	padj
Ngp	Ngp	neutrophilic granule protein	INVOLVED IN defense response (inferred); negative regulation of endopeptidase activity (inferred)	18.8516	2.55701	0.487059	5.2499	1.52182e-07	3.26254e-05
Selp	Selp	selectin P	ENCODES a protein that exhibits calcium ion binding (ortholog); calcium-dependent protein binding (ortholog); fucose binding (ortholog); INVOLVED IN cell-cell adhesion; leukocyte migration; positive regulation of cell adhesion; PARTICIPATES IN interleukin-4 signaling pathway; malaria pathway; Staphylococcus aureus infection pathway; ASSOCIATED WITH Acute Necrotizing Pancreatitis; anti-basement me…	9.54726	2.07392	0.67839	3.05713	0.0022347	0.0404288
Ptges	Ptges	prostaglandin E synthase	ENCODES a protein that exhibits prostaglandin-E synthase activity; glutathione binding (ortholog); INVOLVED IN acute inflammatory response; chronic inflammatory response; prostaglandin biosynthetic process; PARTICIPATES IN acetylsalicylic acid pharmacodynamics pathway; antipyrine drug pathway; arachidonic acid metabolic pathway; ASSOCIATED WITH Barrett's esophagus; Experimental Arthritis; Inflamm…	168.237	2.01308	0.3925	5.12886	2.91509e-07	5.68134e-05
Mis18a	Mis18a	MIS18 kinetochore protein A	ENCODES a protein that exhibits metal ion binding (inferred); INVOLVED IN CENP-A containing nucleosome assembly (ortholog); chromosome segregation (ortholog); regulation of DNA methylation (ortholog); FOUND IN chromosome, centromeric region (ortholog); cytosol (ortholog); nucleus (ortholog); INTERACTS WITH (S)-10-[(DIMETHYLAMINO)METHYL]-4-ETHYL-4,9-DIHYDROXY-1H-PYRANO[3',4':6,7]INOLIZINO[1,2-B]-Q…	15.8766	1.65947	0.512551	3.23766	0.00120515	0.0266917
Olr35	Olr35	olfactory receptor 35	ENCODES a protein that exhibits olfactory receptor activity (inferred); INVOLVED IN detection of chemical stimulus involved in sensory perception of smell (inferred); G protein-coupled receptor signaling pathway (inferred); FOUND IN integral component of membrane (inferred); INTERACTS WITH bisphenol A; thioacetamide; aflatoxin B1 (ortholog)	13.4445	1.32887	0.442911	3.00032	0.00269698	0.0457065
Tmem252	Tmem252	transmembrane protein 252	FOUND IN integral component of membrane (inferred); INTERACTS WITH 2,3,7,8-tetrachlorodibenzodioxine; 6-propyl-2-thiouracil; acrylamide	517.938	1.03941	0.34855	2.98211	0.00286271	0.0476229
Adamts1	Adamts1	ADAM metallopeptidase with thrombospondin type 1 motif, 1	ENCODES a protein that exhibits heparin binding (ortholog); metalloendopeptidase activity (ortholog); INVOLVED IN cellular response to parathyroid hormone stimulus; cellular response to prostaglandin E stimulus; cellular response to vitamin D; ASSOCIATED WITH brain ischemia; Endotoxemia; Hypoglossal Nerve Injuries; FOUND IN collagen-containing extracellular matrix; basement membrane (ortholog); c…	586.381	1.00865	0.307829	3.27666	0.00105044	0.0248574
Birc3	Birc3	baculoviral IAP repeat-containing 3	ENCODES a protein that exhibits transferase activity (ortholog); ubiquitin-protein transferase activity (ortholog); INVOLVED IN protein heterooligomerization; spermatogenesis; cellular response to tumor necrosis factor (ortholog); PARTICIPATES IN ceramide signaling pathway; FasL mediated signaling pathway; tumor necrosis factor mediated signaling pathway; ASSOCIATED WITH Experimental Liver Cirrho…	44.0296	0.956922	0.285508	3.35165	0.000803307	0.0204613
Scel	Scel	sciellin	ENCODES a protein that exhibits metal ion binding (inferred); INVOLVED IN embryo development ending in birth or egg hatching (ortholog); epidermis development (ortholog); keratinocyte differentiation (ortholog); ASSOCIATED WITH Chromosome 13q Deletion Syndrome (ortholog); chromosome 13q14 deletion syndrome (ortholog); FOUND IN cytoplasm (ortholog); perinuclear region of cytoplasm (ortholog); INTE…	33.4744	0.943416	0.275922	3.41914	0.000628201	0.0173031
Tbx19	Tbx19	T-box 19	ENCODES a protein that exhibits DNA binding (ortholog); DNA-binding transcription activator activity, RNA polymerase II-specific (ortholog); DNA-binding transcription factor activity (ortholog); INVOLVED IN cell fate commitment (ortholog); pituitary gland development (ortholog); positive regulation of transcription by RNA polymerase II (ortholog); ASSOCIATED WITH adrenocorticotropic hormone defic…	92.7336	0.801875	0.247569	3.23899	0.00119953	0.026669
Fgl2	Fgl2	fibrinogen-like 2	ENCODES a protein that exhibits peptidase activity (inferred); INVOLVED IN parturition (inferred); proteolysis (inferred); ASSOCIATED WITH allergic contact dermatitis (ortholog); Experimental Liver Cirrhosis (ortholog); pleomorphic xanthoastrocytoma (ortholog); INTERACTS WITH (S)-10-[(DIMETHYLAMINO)METHYL]-4-ETHYL-4,9-DIHYDROXY-1H-PYRANO[3',4':6,7]INOLIZINO[1,2-B]-QUINOLINE-3,14(4H,12H)-DIONE; 1,…	370.77	0.801553	0.151511	5.29039	1.22054e-07	2.85452e-05
Ifit3	Ifit3	interferon-induced protein with tetratricopeptide repeats 3	ENCODES a protein that exhibits identical protein binding (ortholog); INVOLVED IN cellular response to interferon-beta (ortholog); negative regulation of apoptotic process (ortholog); negative regulation of cell proliferation (ortholog); ASSOCIATED WITH Human Influenza (ortholog); FOUND IN cytoplasm (ortholog); cytosol (ortholog); mitochondrion (ortholog); INTERACTS WITH (S)-10-[(DIMETHYLAMINO)ME…	171.101	0.801048	0.204657	3.91411	9.07394e-05	0.00422892
Kcnj8	Kcnj8	potassium voltage-gated channel subfamily J member 8	ENCODES a protein that exhibits ATP binding; ATP-activated inward rectifier potassium channel activity; sulfonylurea receptor binding; INVOLVED IN kidney development; potassium ion import; potassium ion transport; PARTICIPATES IN acebutolol pharmacodynamics pathway; adrenergic beta receptor agonist and beta-blocker pharmacodynamics pathway; amiodarone pharmacodynamics pathway; ASSOCIATED WITH hyp…	58.9691	0.748501	0.245211	3.05248	0.0022696	0.0408323
Socs3	Socs3	suppressor of cytokine signaling 3	ENCODES a protein that exhibits phosphotyrosine residue binding (ortholog); INVOLVED IN aging; animal organ regeneration; intracellular signal transduction; PARTICIPATES IN erythropoietin signaling pathway; insulin signaling pathway; interleukin-2 signaling pathway; ASSOCIATED WITH Burns; Diabetes Mellitus, Experimental ; Endotoxemia; FOUND IN cytoplasm; INTERACTS WITH (S)-10-[(DIMETHYLAMINO)METH…	92.1201	0.738011	0.242044	3.04908	0.00229543	0.0410084
Apold1	Apold1	apolipoprotein L domain containing 1	INVOLVED IN angiogenesis; endothelial cell activation; regulation of endothelial cell differentiation; FOUND IN cytosol (ortholog); nucleoplasm (ortholog); INTERACTS WITH bisphenol A; C60 fullerene; cadmium dichloride	899.061	0.723098	0.195876	3.69162	0.000222834	0.00821018
Upp1	Upp1	uridine phosphorylase 1	ENCODES a protein that exhibits uridine phosphorylase activity (ortholog); INVOLVED IN cellular response to glucose starvation; pyrimidine nucleotide metabolic process (ortholog); uridine catabolic process (ortholog); PARTICIPATES IN pyrimidine metabolic pathway; ASSOCIATED WITH middle cerebral artery infarction; allergic contact dermatitis (ortholog); long QT syndrome (ortholog); FOUND IN nucleo…	458.174	0.705224	0.175764	4.01233	6.01223e-05	0.00309737
Ch25h	Ch25h	cholesterol 25-hydroxylase	ENCODES a protein that exhibits cholesterol 25-hydroxylase activity (ortholog); steroid hydroxylase activity (ortholog); INVOLVED IN B cell chemotaxis (ortholog); cholesterol metabolic process (ortholog); PARTICIPATES IN bile acid biosynthetic pathway; cerebrotendinous xanthomatosis pathway; congenital bile acid synthesis defect pathway; FOUND IN integral component of membrane (inferred); INTERAC…	216.836	0.685545	0.116319	5.89366	3.77736e-09	1.42906e-06
Clec10a	Clec10a	C-type lectin domain containing 10A	ENCODES a protein that exhibits carbohydrate binding (inferred); INVOLVED IN connective tissue replacement involved in inflammatory response wound healing (ortholog); ASSOCIATED WITH Myocardial Ischemia (ortholog); FOUND IN integral component of membrane (inferred); INTERACTS WITH (S)-10-[(DIMETHYLAMINO)METHYL]-4-ETHYL-4,9-DIHYDROXY-1H-PYRANO[3',4':6,7]INOLIZINO[1,2-B]-QUINOLINE-3,14(4H,12H)-DION…	75.3777	0.68171	0.201547	3.38238	0.000718601	0.0187492
Fam129c	Fam129c	family with sequence similarity 129, member C	INTERACTS WITH bisphenol A; 2,2',4,4',5,5'-hexachlorobiphenyl (ortholog); 2,2',5,5'-tetrachlorobiphenyl (ortholog)	117.112	0.644629	0.196817	3.27528	0.00105559	0.024913
Zfp61	Zfp61	zinc finger protein 61	ENCODES a protein that exhibits metal ion binding (inferred); nucleic acid binding (inferred); INVOLVED IN regulation of transcription, DNA-templated (inferred); INTERACTS WITH cisplatin (ortholog)	790.776	0.62513	0.128146	4.87827	1.07023e-06	0.000160074
Pla2g4a	Pla2g4a	phospholipase A2 group IVA	ENCODES a protein that exhibits calcium-dependent phospholipase A2 activity; histone acetyltransferase binding; calcium ion binding (ortholog); INVOLVED IN aging; arachidonic acid metabolic process; decidualization; PARTICIPATES IN cyclooxygenase mediated pathway of arachidonic acid metabolism; endothelin signaling pathway; Fc epsilon receptor mediated signaling pathway; ASSOCIATED WITH asthma; b…	80.4789	0.585185	0.172375	3.39483	0.000686703	0.018175
Angpt2	Angpt2	angiopoietin 2	ENCODES a protein that exhibits receptor tyrosine kinase binding (ortholog); INVOLVED IN angiogenesis; animal organ regeneration; cellular response to growth factor stimulus; ASSOCIATED WITH adenocarcinoma; Arteriovenous Fistula; autosomal dominant polycystic kidney disease; FOUND IN cell projection; extracellular space; nucleus; INTERACTS WITH (S)-10-[(DIMETHYLAMINO)METHYL]-4-ETHYL-4,9-DIHYDROXY…	112.582	0.554672	0.161265	3.4395	0.000582792	0.016621
Ifitm3	Ifitm3	interferon induced transmembrane protein 3	INVOLVED IN cardiac muscle cell differentiation; heart development; defense response to virus (ortholog); ASSOCIATED WITH Human Influenza (ortholog); influenza (ortholog); FOUND IN apical part of cell (ortholog); cell surface (ortholog); cytoplasm (ortholog); INTERACTS WITH (S)-10-[(DIMETHYLAMINO)METHYL]-4-ETHYL-4,9-DIHYDROXY-1H-PYRANO[3',4':6,7]INOLIZINO[1,2-B]-QUINOLINE-3,14(4H,12H)-DIONE; 17al…	328.169	0.502155	0.133336	3.76608	0.00016583	0.00652872
Il4ra	Il4r	interleukin 4 receptor	ENCODES a protein that exhibits cytokine receptor activity (inferred); protein heterodimerization activity (inferred); INVOLVED IN ovulation; regulation of cell proliferation; response to estrogen; PARTICIPATES IN interleukin-4 signaling pathway; cytokine mediated signaling pathway; Jak-Stat signaling pathway; ASSOCIATED WITH Experimental Autoimmune Myasthenia Gravis; myocardial infarction; Otiti…	462.5	0.497962	0.1156	4.30762	1.65021e-05	0.00123411
Cnksr3	Cnksr3	Cnksr family member 3	INVOLVED IN negative regulation of ERK1 and ERK2 cascade (ortholog); negative regulation of peptidyl-serine phosphorylation (ortholog); positive regulation of sodium ion transmembrane transporter activity (ortholog); FOUND IN apical plasma membrane (inferred); cytoplasm (inferred); membrane (inferred); INTERACTS WITH (S)-10-[(DIMETHYLAMINO)METHYL]-4-ETHYL-4,9-DIHYDROXY-1H-PYRANO[3',4':6,7]INOLIZI…	621.556	0.490775	0.096467	5.08749	3.62826e-07	6.66719e-05
St7l	St7l	suppression of tumorigenicity 7-like	ENCODES a protein that exhibits structural constituent of ribosome (inferred); INVOLVED IN negative regulation of cell growth (ortholog); FOUND IN integral component of membrane (inferred); ribosome (inferred); INTERACTS WITH 17alpha-ethynylestradiol; 2,3,7,8-tetrachlorodibenzodioxine; bisphenol A	584.914	0.478071	0.0933259	5.12259	3.01361e-07	5.78568e-05
Pygl	Pygl	glycogen phosphorylase L	ENCODES a protein that exhibits carbohydrate binding; drug binding; glycogen phosphorylase activity; INVOLVED IN 5-phosphoribose 1-diphosphate biosynthetic process; glycogen catabolic process; glycogen metabolic process; PARTICIPATES IN glycogen degradation pathway; glycogen metabolic pathway; congenital sucrase-isomaltase deficiency pathway; ASSOCIATED WITH Chemical and Drug Induced Liver Injury…	166.887	0.472134	0.123473	3.82377	0.000131427	0.005561
Galnt13	Galnt13	polypeptide N-acetylgalactosaminyltransferase 13	ENCODES a protein that exhibits polypeptide N-acetylgalactosaminyltransferase activity (ortholog); INVOLVED IN protein O-linked glycosylation (ortholog); protein O-linked glycosylation via serine (ortholog); protein O-linked glycosylation via threonine (ortholog); PARTICIPATES IN O-linked glycan biosynthetic pathway; ASSOCIATED WITH Hepatomegaly (ortholog); FOUND IN Golgi membrane (inferred); int…	166.051	0.468372	0.15023	3.1177	0.00182268	0.0353089
Drd1	Ddr1	discoidin domain receptor tyrosine kinase 1	ENCODES a protein that exhibits collagen binding (ortholog); protein tyrosine kinase collagen receptor activity (ortholog); INVOLVED IN animal organ regeneration; skin development; axon development (ortholog); ASSOCIATED WITH congestive heart failure; adenocarcinoma (ortholog); Lung Neoplasms (ortholog); FOUND IN basolateral plasma membrane; brush border; cytoplasm; INTERACTS WITH 2-acetamidofluo…	328.847	0.456527	0.110322	4.13812	3.50159e-05	0.00209493
Spock3	Spock3	SPARC/osteonectin, cwcv and kazal like domains proteoglycan 3	ENCODES a protein that exhibits glycosaminoglycan binding (ortholog); metalloendopeptidase inhibitor activity (ortholog); INVOLVED IN negative regulation of endopeptidase activity (ortholog); peptide cross-linking via chondroitin 4-sulfate glycosaminoglycan (ortholog); FOUND IN extracellular matrix (ortholog); extracellular space (ortholog); INTERACTS WITH 6-propyl-2-thiouracil; bis(2-ethylhexyl)…	2729.7	0.442493	0.0521319	8.48794	2.10336e-17	2.70555e-13
Gad2	Gad2	glutamate decarboxylase 2	ENCODES a protein that exhibits glutamate binding; glutamate decarboxylase activity; protein heterodimerization activity; INVOLVED IN glutamate decarboxylation to succinate; response to drug; PARTICIPATES IN alanine, aspartate and glutamate metabolic pathway; beta-alanine metabolic pathway; butanoate metabolic pathway; ASSOCIATED WITH bipolar disorder (ortholog); Cocaine-Related Disorders (orthol…	808.062	0.437541	0.144423	3.02958	0.00244897	0.0431015
Atp6ap2	Atp6ap2	ATPase H+ transporting accessory protein 2	ENCODES a protein that exhibits signaling receptor activity (inferred); INVOLVED IN angiotensin maturation (ortholog); eye pigmentation (ortholog); head morphogenesis (ortholog); PARTICIPATES IN renin-angiotensin cascade pathway; ASSOCIATED WITH hypertension; Craniofacial Abnormalities (ortholog); FG syndrome (ortholog); FOUND IN apical plasma membrane; cell body; extracellular space; INTERACTS W…	2545.41	0.41915	0.0577422	7.25898	3.90011e-13	8.36119e-10
Scg2	Scg2	secretogranin II	ENCODES a protein that exhibits chemoattractant activity (ortholog); cytokine activity (ortholog); INVOLVED IN angiogenesis (ortholog); eosinophil chemotaxis (ortholog); induction of positive chemotaxis (ortholog); FOUND IN secretory granule; dense core granule (ortholog); extracellular space (ortholog); INTERACTS WITH (RS)-amphetamine; (S)-nicotine; 1,3-dinitrobenzene	3595.47	0.413104	0.08868	4.65836	3.18732e-06	0.000372714
Synpr	Synpr	synaptoporin	FOUND IN integral component of synaptic vesicle membrane; INTERACTS WITH 2,2',4,4'-Tetrabromodiphenyl ether; 6-propyl-2-thiouracil; acrylamide	1699.37	0.405507	0.0599219	6.76727	1.31239e-11	1.78472e-08
Ncam2	Ncam2	neural cell adhesion molecule 2	ENCODES a protein that exhibits identical protein binding (ortholog); INVOLVED IN axonal fasciculation; sensory perception of smell; PARTICIPATES IN prion disease pathway; ASSOCIATED WITH Alzheimer's disease (ortholog); FOUND IN axon (ortholog); nuclear body (ortholog); plasma membrane (ortholog); INTERACTS WITH 17alpha-ethynylestradiol; 6-propyl-2-thiouracil; bis(2-ethylhexyl) phthalate	718.184	0.398464	0.127702	3.12026	0.00180689	0.0351089
Glrb	Glrb	glycine receptor, beta	ENCODES a protein that exhibits extracellularly glycine-gated ion channel activity; glycine binding; drug binding (ortholog); INVOLVED IN protein heterooligomerization; synaptic transmission, glycinergic; acrosome reaction (ortholog); PARTICIPATES IN Inhibitory synaptic transmission pathway; ASSOCIATED WITH hyperekplexia (ortholog); hyperekplexia 2 (ortholog); FOUND IN glycinergic synapse; synaps…	1366.54	0.395791	0.0935266	4.23185	2.31772e-05	0.00156004
Cstf3	Cstf3	cleavage stimulation factor subunit 3	PARTICIPATES IN 3'-end pre-mRNA processing pathway; RNA polymerase II transcription termination pathway; mRNA decay pathway; FOUND IN nucleoplasm (ortholog); INTERACTS WITH 2,4,6-trinitrotoluene; 2,4-dinitrotoluene; 2,6-dinitrotoluene	193.791	0.388168	0.110527	3.51198	0.000444775	0.0135572
Lrg1	Lrg1	leucine-rich alpha-2-glycoprotein 1	ENCODES a protein that exhibits transforming growth factor beta receptor binding (ortholog); INVOLVED IN brown fat cell differentiation (ortholog); positive regulation of angiogenesis (ortholog); positive regulation of endothelial cell proliferation (ortholog); ASSOCIATED WITH Colonic Neoplasms (ortholog); familial adenomatous polyposis (ortholog); FOUND IN extracellular space (ortholog); intrace…	410.398	0.386522	0.12147	3.18204	0.00146241	0.0305586
Gabrg2	Gabrg2	gamma-aminobutyric acid type A receptor gamma 2 subunit	ENCODES a protein that exhibits chloride channel activity; GABA receptor activity; GABA-A receptor activity; INVOLVED IN synaptic transmission, GABAergic; adult behavior (ortholog); cellular response to histamine (ortholog); ASSOCIATED WITH hepatic encephalopathy; alcohol use disorder (ortholog); amphetamine abuse (ortholog); FOUND IN cytoplasm; dendrite membrane; GABA receptor complex; INTERACTS…	960.138	0.372914	0.104468	3.56963	0.000357483	0.0117005
Lyrm9	Lyrm9	LYR motif containing 9	ASSOCIATED WITH lung small cell carcinoma (ortholog); Smith-Magenis syndrome (ortholog); INTERACTS WITH (S)-10-[(DIMETHYLAMINO)METHYL]-4-ETHYL-4,9-DIHYDROXY-1H-PYRANO[3',4':6,7]INOLIZINO[1,2-B]-QUINOLINE-3,14(4H,12H)-DIONE; bisphenol A; methamphetamine	227.096	0.372352	0.100923	3.68949	0.000224708	0.00823483
Dpp10	Dpp10	dipeptidylpeptidase 10	ENCODES a protein that exhibits ion channel binding (ortholog); potassium channel regulator activity (ortholog); INVOLVED IN positive regulation of protein localization to plasma membrane (ortholog); protein localization to plasma membrane (ortholog); regulation of potassium ion transmembrane transport (ortholog); ASSOCIATED WITH asthma; autism spectrum disorder (ortholog); Bronchial Hyperreactiv…	767.222	0.361348	0.0997395	3.62292	0.000291298	0.0101544
Olfm3	Olfm3	olfactomedin 3	INVOLVED IN eye photoreceptor cell development; FOUND IN AMPA glutamate receptor complex (ortholog); extracellular space (ortholog); Golgi apparatus (ortholog); INTERACTS WITH 6-propyl-2-thiouracil; ammonium chloride; bisphenol A	883.364	0.359239	0.100442	3.5766	0.000348095	0.0115104
Tmem30a	Tmem30a	transmembrane protein 30A	ENCODES a protein that exhibits aminophospholipid transmembrane transporter activity (ortholog); INVOLVED IN aminophospholipid transport (ortholog); drug transmembrane transport (ortholog); phospholipid translocation (ortholog); FOUND IN endoplasmic reticulum (ortholog); plasma membrane (ortholog); INTERACTS WITH bisphenol A; clofibric acid; N-nitrosodiethylamine	2432.74	0.357887	0.0608051	5.8858	3.96134e-09	1.45585e-06
Ankrd34b	Ankrd34b	ankyrin repeat domain 34B	INTERACTS WITH 1,3-dinitrobenzene; 2,2',5,5'-tetrachlorobiphenyl; bisphenol A	364.278	0.355324	0.0927174	3.83233	0.000126935	0.00542448
Gabra1	Gabra1	gamma-aminobutyric acid type A receptor alpha1 subunit	ENCODES a protein that exhibits drug binding; GABA receptor activity; GABA-gated chloride ion channel activity (ortholog); INVOLVED IN cellular response to histamine; synaptic transmission, GABAergic; chemical synaptic transmission (ortholog); ASSOCIATED WITH hepatic encephalopathy; amyotrophic lateral sclerosis type 1 (ortholog); Ataxia (ortholog); FOUND IN GABA receptor complex; GABA-ergic syna…	5323.07	0.344352	0.0741551	4.64367	3.42276e-06	0.000393098
App	App	amyloid beta precursor protein	ENCODES a protein that exhibits growth factor receptor binding; peptidase activator activity; DNA binding (ortholog); INVOLVED IN cellular response to cAMP; cellular response to copper ion; cellular response to manganese ion; PARTICIPATES IN glypican signaling pathway; Alzheimer's disease pathway; ASSOCIATED WITH Alzheimer's disease; Blast Injuries; Chronic Cerebral Hypoperfusion; FOUND IN astroc…	16592.4	0.341948	0.0702544	4.86728	1.13147e-06	0.000164466
Nceh1	Nceh1	neutral cholesterol ester hydrolase 1	ENCODES a protein that exhibits phosphate ion binding (ortholog); serine hydrolase activity (ortholog); INVOLVED IN protein dephosphorylation (ortholog); SMAD protein signal transduction (ortholog); xenobiotic metabolic process (ortholog); FOUND IN membrane (ortholog); INTERACTS WITH 17alpha-ethynylestradiol; 6-propyl-2-thiouracil; bisphenol A	842.933	0.341425	0.097216	3.51202	0.000444713	0.0135572
Acer2	Acer2	alkaline ceramidase 2	ENCODES a protein that exhibits dihydroceramidase activity (ortholog); N-acylsphingosine amidohydrolase activity (ortholog); INVOLVED IN activation of cysteine-type endopeptidase activity involved in apoptotic process (ortholog); cellular response to DNA damage stimulus (ortholog); cellular response to drug (ortholog); PARTICIPATES IN sphingolipid metabolic pathway; FOUND IN Golgi apparatus (orth…	1773.3	0.340834	0.106744	3.19299	0.00140807	0.0296918
Kcnab1	Kcnab1	potassium voltage-gated channel subfamily A member regulatory beta subunit 1	ENCODES a protein that exhibits aldo-keto reductase (NADP) activity; ion channel binding; potassium channel regulator activity; INVOLVED IN brain development; diaphragm development; heart development; ASSOCIATED WITH hypertension; Hypoxia (ortholog); temporal lobe epilepsy (ortholog); FOUND IN axon; dendrite cytoplasm; juxtaparanode region of axon; INTERACTS WITH (S)-10-[(DIMETHYLAMINO)METHYL]-4-…	1988.2	0.333012	0.0492679	6.75921	1.38748e-11	1.78472e-08
MGC116121	MGC116121	similar to RIKEN cDNA 2700062C07	INTERACTS WITH bisphenol A; cyclosporin A (ortholog); disodium selenite (ortholog)	377.001	0.332307	0.0933277	3.56065	0.000369945	0.0120074
Apod	Apod	apolipoprotein D	ENCODES a protein that exhibits cholesterol binding (ortholog); INVOLVED IN aging; brain development; peripheral nervous system axon regeneration; ASSOCIATED WITH Brain Injuries; status epilepticus; Stroke; FOUND IN cytoplasm; cytosolic ribosome; dendrite; INTERACTS WITH 6-propyl-2-thiouracil; alachlor; ammonium chloride	3640.54	0.331139	0.0926413	3.57442	0.000351002	0.0115544
Gad1	Gad1	glutamate decarboxylase 1	ENCODES a protein that exhibits glutamate binding; glutamate decarboxylase activity; protein heterodimerization activity; INVOLVED IN gamma-aminobutyric acid biosynthetic process; response to drug; locomotory exploration behavior (ortholog); PARTICIPATES IN 2-hydroxyglutaric aciduria pathway; beta-alanine metabolic pathway; Canavan disease pathway; ASSOCIATED WITH diabetes mellitus; anxiety disor…	4819.98	0.329146	0.0696285	4.72717	2.27674e-06	0.000284328
Rbfa	Rbfa	ribosome binding factor A	INVOLVED IN rRNA processing (inferred); ASSOCIATED WITH Burn-Mckeown Syndrome (ortholog); INTERACTS WITH bisphenol A; buspirone; cadmium dichloride	459.702	0.328572	0.0933152	3.52109	0.000429771	0.0132888
Rab5a	Rab5a	RAB5A, member RAS oncogene family	ENCODES a protein that exhibits GDP-dissociation inhibitor binding; GDP binding (ortholog); GTP binding (ortholog); INVOLVED IN endocytosis; endosome organization; positive regulation of smooth muscle cell migration; PARTICIPATES IN autophagy pathway; insulin responsive facilitative sugar transporter mediated glucose transport pathway; Rab family mediated signaling pathway; ASSOCIATED WITH Myocar…	452.063	0.325183	0.101098	3.21653	0.00129753	0.0279099
Sesn1	Sesn1	sestrin 1	ENCODES a protein that exhibits leucine binding (ortholog); INVOLVED IN cellular oxidant detoxification (ortholog); cellular response to amino acid starvation (ortholog); cellular response to amino acid stimulus (ortholog); PARTICIPATES IN p53 signaling pathway; FOUND IN cytoplasm (ortholog); fibrillar center (ortholog); GATOR2 complex (ortholog); INTERACTS WITH (S)-colchicine; 2,3,7,8-tetrachlor…	1848.15	0.323394	0.0793052	4.07784	4.54555e-05	0.00252023
Pkia	Pkia	cAMP-dependent protein kinase inhibitor alpha	ENCODES a protein that exhibits cAMP-dependent protein kinase inhibitor activity (ortholog); protein kinase A catalytic subunit binding (ortholog); INVOLVED IN negative regulation of cAMP-dependent protein kinase activity (ortholog); negative regulation of catalytic activity (ortholog); negative regulation of protein import into nucleus (ortholog); FOUND IN cytoplasm (ortholog); nucleus (ortholog…	1481.97	0.320541	0.0970877	3.30156	0.00096149	0.0233793
Nxph1	Nxph1	neurexophilin 1	ENCODES a protein that exhibits signaling receptor binding (ortholog); FOUND IN extracellular region (inferred); INTERACTS WITH ammonium chloride; bisphenol A; Soman	621.037	0.318409	0.0753252	4.22712	2.36699e-05	0.00157754
Tmcc3	Tmcc3	transmembrane and coiled-coil domain family 3	FOUND IN integral component of membrane (inferred); INTERACTS WITH acrylamide; all-trans-retinoic acid; bisphenol A	1018.76	0.317337	0.103543	3.06478	0.0021783	0.0397206
Cadps	Cadps	calcium dependent secretion activator	ENCODES a protein that exhibits calcium ion binding; phosphatidylinositol-4,5-bisphosphate binding; protein kinase binding (ortholog); INVOLVED IN positive regulation of calcium ion-dependent exocytosis; positive regulation of exocytosis; catecholamine secretion (ortholog); ASSOCIATED WITH prostate cancer (ortholog); FOUND IN dense core granule; extrinsic component of neuronal dense core vesicle …	1587.69	0.311764	0.0962963	3.23755	0.00120562	0.0266917
Pdcd4	Pdcd4	programmed cell death 4	ENCODES a protein that exhibits RNA binding (inferred); INVOLVED IN epithelial to mesenchymal transition involved in cardiac fibroblast development; negative regulation of apoptotic process; positive regulation of smooth muscle cell apoptotic process; PARTICIPATES IN mTOR signaling pathway; ASSOCIATED WITH Arterial Injury; Cell Transformation, Neoplastic (ortholog); Lung Neoplasms (ortholog); FOU…	1381.88	0.311302	0.0871645	3.57143	0.000355042	0.0116503
Matr3	Matr3	matrin 3	ENCODES a protein that exhibits identical protein binding (ortholog); miRNA binding (ortholog); INVOLVED IN activation of innate immune response (ortholog); blastocyst formation (ortholog); heart valve development (ortholog); ASSOCIATED WITH amyotrophic lateral sclerosis type 21 (ortholog); distal muscular dystrophy (ortholog); Hereditary Neoplastic Syndromes (ortholog); FOUND IN cytoplasm; nucle…	1468.23	0.309061	0.0574992	5.37505	7.65607e-08	2.05167e-05
Pcdh20	Pcdh20	protocadherin 20	ENCODES a protein that exhibits calcium ion binding (inferred); INVOLVED IN homophilic cell adhesion via plasma membrane adhesion molecules (inferred); ASSOCIATED WITH Chromosome 13q Deletion Syndrome (ortholog); chromosome 13q14 deletion syndrome (ortholog); INTERACTS WITH 6-propyl-2-thiouracil; bisphenol A; diuron	1313.29	0.308449	0.0857671	3.59635	0.000322708	0.010895
Tac1	Tac1	tachykinin, precursor 1	ENCODES a protein that exhibits substance P receptor binding; INVOLVED IN associative learning; long-term memory; negative regulation of heart rate; ASSOCIATED WITH Bradycardia; central sleep apnea; colitis; FOUND IN extracellular space; plasma membrane; axon (ortholog); INTERACTS WITH (+)-pilocarpine; (RS)-amphetamine; (S)-amphetamine	702.476	0.300468	0.073876	4.06719	4.75839e-05	0.00260456
Lrp12	Lrp12	LDL receptor related protein 12	INVOLVED IN neuron migration (ortholog); neuron projection development (ortholog); FOUND IN integral component of plasma membrane (ortholog); INTERACTS WITH 2,6-dinitrotoluene; bisphenol A; cadmium dichloride	1173.67	0.294241	0.0704615	4.17591	2.96793e-05	0.00184427
Serpini1	Serpini1	serpin family I member 1	ENCODES a protein that exhibits serine-type endopeptidase inhibitor activity; INVOLVED IN positive regulation of neuron projection development; regulation of cell adhesion; ASSOCIATED WITH cerebral cavernous malformation (ortholog); familial encephalopathy with neuroserpin inclusion bodies (ortholog); progressive myoclonus epilepsy (ortholog); FOUND IN cytoplasmic vesicle lumen (ortholog); extrac…	3788.52	0.292363	0.0539297	5.42118	5.92062e-08	1.62036e-05
Syt1	Syt1	synaptotagmin 1	ENCODES a protein that exhibits calcium ion binding; calcium-dependent phospholipid binding; calcium-dependent protein binding; INVOLVED IN brain development; cellular response to calcium ion; detection of calcium ion; PARTICIPATES IN calcium/calcium-mediated signaling pathway; ASSOCIATED WITH visual epilepsy; BAKER-GORDON SYNDROME (ortholog); genetic disease (ortholog); FOUND IN cytoplasm; dense…	4164.39	0.29127	0.0968609	3.00709	0.00263761	0.0451348
Pgm2l1	Pgm2l1	phosphoglucomutase 2-like 1	ENCODES a protein that exhibits glucose-1,6-bisphosphate synthase activity (ortholog); phosphoglucomutase activity (ortholog); INVOLVED IN carbohydrate metabolic process (inferred); phosphorylation (inferred); PARTICIPATES IN congenital sucrase-isomaltase deficiency pathway; glycogen storage disease type III pathway; glycogen storage disease type IV pathway; INTERACTS WITH (S)-10-[(DIMETHYLAMINO)…	3197.63	0.291206	0.0590063	4.93517	8.00827e-07	0.000132065
Tmeff1	Tmeff1	transmembrane protein with EGF-like and two follistatin-like domains 1	INVOLVED IN multicellular organism development (inferred); ASSOCIATED WITH schizophrenia (ortholog); FOUND IN plasma membrane (ortholog); INTERACTS WITH 2,2',4,4'-Tetrabromodiphenyl ether; 2,3,7,8-tetrachlorodibenzodioxine; 6-propyl-2-thiouracil	1235.16	0.288973	0.0589753	4.8999	9.58878e-07	0.000152272
Klk6	Klk6	kallikrein related-peptidase 6	ENCODES a protein that exhibits peptidase activity; serine-type endopeptidase activity (ortholog); INVOLVED IN regulation of neuron projection development; positive regulation of G protein-coupled receptor signaling pathway (ortholog); ASSOCIATED WITH demyelination; ASSOCIATED WITH Spinal Cord Injuries; Alzheimer's disease (ortholog); Breast Neoplasms (ortholog); FOUND IN cytoplasm (ortholog); ex…	574.028	0.288881	0.096519	2.99299	0.00276258	0.0465558
Magee1	Magee1	MAGE family member E1	ASSOCIATED WITH Experimental Liver Cirrhosis (ortholog); FOUND IN dendrite (ortholog); nucleus (ortholog); perinuclear region of cytoplasm (ortholog); INTERACTS WITH 1-naphthyl isothiocyanate; 2,3,7,8-tetrachlorodibenzodioxine; 4,4'-diaminodiphenylmethane	2308.63	0.287085	0.0424351	6.76528	1.3305e-11	1.78472e-08
Ckmt1b	Ckmt1	creatine kinase, mitochondrial 1	ENCODES a protein that exhibits creatine kinase activity; protein homodimerization activity; INVOLVED IN brain development; cerebellum development; digestive tract development; PARTICIPATES IN cardiolipin metabolic pathway; ASSOCIATED WITH Brain Injuries; status epilepticus; autosomal recessive nonsyndromic deafness 16 (ortholog); FOUND IN contact site; mitochondrion; perikaryon; INTERACTS WITH 1…	4189.82	0.2868	0.0359473	7.97836	1.48296e-15	4.76882e-12
Elavl2	Elavl2	ELAV like RNA binding protein 2	ENCODES a protein that exhibits RNA binding (inferred); INVOLVED IN cellular response to leukemia inhibitory factor (ortholog); ASSOCIATED WITH lung small cell carcinoma (ortholog); FOUND IN synapse (ortholog); INTERACTS WITH 17alpha-ethynylestradiol; 6-propyl-2-thiouracil; aflatoxin B1	1004.02	0.283111	0.0627743	4.50998	6.48339e-06	0.000636609
Efha2	Micu3	mitochondrial calcium uptake family, member 3	ENCODES a protein that exhibits calcium ion binding (inferred); INVOLVED IN mitochondrial calcium ion transmembrane transport (inferred); INTERACTS WITH 1,3-dinitrobenzene; 17beta-estradiol; bisphenol A	905.624	0.282166	0.0873581	3.22999	0.00123793	0.0269889
Gnai1	Gnai1	G protein subunit alpha i1	ENCODES a protein that exhibits G protein-coupled receptor binding; G protein-coupled serotonin receptor binding; GDP binding; INVOLVED IN cellular response to forskolin; G protein-coupled receptor signaling pathway; negative regulation of synaptic transmission; PARTICIPATES IN G protein mediated signaling pathway via Galphai family; orexin/hypocretin signaling pathway via orexin/hypocretin recep…	1702.47	0.281469	0.0677166	4.15657	3.23063e-05	0.00196017
Gpr88	Gpr88	G-protein coupled receptor 88	ENCODES a protein that exhibits motor activity (ortholog); INVOLVED IN locomotory behavior (ortholog); motor learning (ortholog); neuromuscular process controlling balance (ortholog); ASSOCIATED WITH CHOREA, CHILDHOOD-ONSET, WITH PSYCHOMOTOR RETARDATION (ortholog); FOUND IN cytoplasm; nucleus; plasma membrane; INTERACTS WITH 17alpha-ethynylestradiol; 2,3,7,8-tetrachlorodibenzodioxine; 3,3',4,4',5…	2574.27	0.28034	0.0597053	4.69539	2.66101e-06	0.000317993
Sst	Sst	somatostatin	ENCODES a protein that exhibits hormone activity (inferred); INVOLVED IN hyperosmotic response; response to acidic pH; response to amino acid; PARTICIPATES IN somatostatin signaling pathway; cimetidine pharmacodynamics pathway; esomeprazole pharmacodynamics pathway; ASSOCIATED WITH gastric ulcer; hypertension; vascular dementia; FOUND IN extracellular space; neuronal cell body; INTERACTS WITH 2,2…	2194.01	0.279098	0.0603597	4.62391	3.7657e-06	0.000424897
Eltd1	Adgrl4	adhesion G protein-coupled receptor L4	ENCODES a protein that exhibits protein dimerization activity; INVOLVED IN cell surface receptor signaling pathway (inferred); ASSOCIATED WITH glioblastoma multiforme; hypertrophic cardiomyopathy (ortholog); Left Ventricular Hypertrophy (ortholog); FOUND IN cytoplasmic vesicle; plasma membrane; INTERACTS WITH (S)-10-[(DIMETHYLAMINO)METHYL]-4-ETHYL-4,9-DIHYDROXY-1H-PYRANO[3',4':6,7]INOLIZINO[1,2-B…	663.515	0.279021	0.0918205	3.03876	0.00237553	0.042205
Scn4b	Scn4b	sodium voltage-gated channel beta subunit 4	ENCODES a protein that exhibits ion channel binding (ortholog); sodium channel regulator activity (ortholog); voltage-gated sodium channel activity (ortholog); INVOLVED IN AV node cell action potential (ortholog); cardiac muscle cell action potential involved in contraction (ortholog); cardiac muscle contraction (ortholog); ASSOCIATED WITH Cardiac Arrhythmias (ortholog); catecholaminergic polymor…	4044.99	0.278409	0.0371241	7.49943	6.40952e-14	1.64891e-10
Ppp3cb	Ppp3cb	protein phosphatase 3 catalytic subunit beta	ENCODES a protein that exhibits calcium-dependent protein serine/threonine phosphatase activity; calmodulin binding; protein heterodimerization activity; INVOLVED IN brain development; muscle cell cellular homeostasis; positive regulation of insulin secretion involved in cellular response to glucose stimulus; PARTICIPATES IN calcineurin signaling pathway; dopamine signaling pathway; interleukin-1…	5437.76	0.27725	0.050749	5.46316	4.67727e-08	1.30791e-05
Gpr22	Gpr22	G protein-coupled receptor 22	ENCODES a protein that exhibits G protein-coupled receptor activity (ortholog); INVOLVED IN cell projection organization (inferred); ASSOCIATED WITH pleomorphic xanthoastrocytoma (ortholog); FOUND IN plasma membrane; INTERACTS WITH bisphenol A; C60 fullerene; ketamine	1077.99	0.276955	0.0583259	4.7484	2.05032e-06	0.000267122
Adora2a	Adora2a	adenosine A2a receptor	ENCODES a protein that exhibits alpha-actinin binding; G protein-coupled adenosine receptor activity; protein heterodimerization activity; INVOLVED IN adenosine receptor signaling pathway; adenylate cyclase-activating G protein-coupled receptor signaling pathway; astrocyte activation; PARTICIPATES IN adenosine signaling pathway; hypoxia inducible factor pathway; calcium/calcium-mediated signaling…	557.731	0.276233	0.0706142	3.91186	9.15868e-05	0.004253
Ctps	Ctps1	CTP synthase 1	ENCODES a protein that exhibits CTP synthase activity (ortholog); identical protein binding (ortholog); INVOLVED IN B cell proliferation (ortholog); CTP biosynthetic process (ortholog); T cell proliferation (ortholog); PARTICIPATES IN beta-ureidopropionase deficiency pathway; de novo pyrimidine biosynthetic pathway; dihydropyrimidinase deficiency pathway; ASSOCIATED WITH biliary tract benign neop…	1588.04	0.275717	0.0883508	3.12071	0.00180418	0.0351089
Plcb1	Plcb1	phospholipase C beta 1	ENCODES a protein that exhibits calcium ion binding; phosphatidylinositol phospholipase C activity; protein homodimerization activity; INVOLVED IN brain development; cellular response to fluoride; cellular response to glyceraldehyde; PARTICIPATES IN acebutolol pharmacodynamics pathway; adrenergic beta receptor agonist and beta-blocker pharmacodynamics pathway; amiodarone pharmacodynamics pathway;…	2155.52	0.273265	0.082591	3.30865	0.000937471	0.0228818
Kcnip4	Kcnip4	potassium voltage-gated channel interacting protein 4	ENCODES a protein that exhibits potassium channel regulator activity; calcium ion binding (ortholog); INVOLVED IN protein localization to plasma membrane; regulation of potassium ion transmembrane transport; PARTICIPATES IN calcium/calcium-mediated signaling pathway; FOUND IN cytosol; dendrite; membrane; INTERACTS WITH 6-propyl-2-thiouracil; bisphenol A; decabromodiphenyl ether	415.935	0.272089	0.0862999	3.15283	0.00161694	0.033119
Kcnc2	Kcnc2	potassium voltage-gated channel subfamily C member 2	ENCODES a protein that exhibits delayed rectifier potassium channel activity; ion channel binding; voltage-gated ion channel activity involved in regulation of presynaptic membrane potential; INVOLVED IN cellular response to ammonium ion; cellular response to nitric oxide; cellular response to toxic substance; ASSOCIATED WITH epilepsy (ortholog); glioblastoma multiforme (ortholog); FOUND IN apica…	1316.83	0.270672	0.068975	3.92421	8.70141e-05	0.00409986
Penk	Penk	proenkephalin	ENCODES a protein that exhibits opioid peptide activity (inferred); INVOLVED IN aging; cellular response to cAMP; cellular response to oxidative stress; ASSOCIATED WITH alcohol use disorder; Anhedonia; Drug-Induced Dyskinesia; FOUND IN axon; axon terminus; cell body fiber; INTERACTS WITH (RS)-amphetamine; (S)-10-[(DIMETHYLAMINO)METHYL]-4-ETHYL-4,9-DIHYDROXY-1H-PYRANO[3',4':6,7]INOLIZINO[1,2-B]-QU…	2550.27	0.270236	0.0655969	4.11965	3.79452e-05	0.00217626
Lppr4	Plppr4	phospholipid phosphatase related 4	ENCODES a protein that exhibits lipid phosphatase activity; INVOLVED IN axonogenesis; phospholipid dephosphorylation; inner ear development (ortholog); FOUND IN external side of plasma membrane; integral component of plasma membrane; glutamatergic synapse (ortholog); INTERACTS WITH 2,3,7,8-tetrachlorodibenzodioxine; acrylamide; bisphenol A	3822.65	0.267373	0.0451043	5.92788	3.06871e-09	1.23352e-06
Elmod1	Elmod1	ELMO domain containing 1	ENCODES a protein that exhibits GTPase activator activity (ortholog); INVOLVED IN positive regulation of GTPase activity (inferred); FOUND IN cytosol (ortholog); nucleoplasm (ortholog); INTERACTS WITH 3,3',5,5'-tetrabromobisphenol A; bisphenol A; copper atom	5068.23	0.267175	0.0477595	5.59416	2.21686e-08	6.955e-06
Nsf	Nsf	N-ethylmaleimide sensitive factor, vesicle fusing ATPase	ENCODES a protein that exhibits ATP-dependent protein binding; ATPase activity; D1 dopamine receptor binding; INVOLVED IN protein transport; protein-containing complex disassembly; regulation of exocytosis; PARTICIPATES IN vasopressin signaling pathway via receptor type 2; ASSOCIATED WITH temporal lobe epilepsy; Smith-Magenis syndrome (ortholog); FOUND IN dendritic shaft; Golgi stack; postsynapti…	8543.35	0.266034	0.0817723	3.25335	0.00114052	0.0259655
Pja2	Pja2	praja ring finger ubiquitin ligase 2	ENCODES a protein that exhibits protein kinase A catalytic subunit binding (ortholog); protein kinase A regulatory subunit binding (ortholog); ubiquitin-protein transferase activity (ortholog); INVOLVED IN long-term memory; regulation of protein kinase A signaling; inflammatory response (ortholog); ASSOCIATED WITH Hereditary Neoplastic Syndromes (ortholog); FOUND IN cytoplasm (ortholog); intermed…	14091.3	0.265689	0.0417368	6.36581	1.94262e-10	1.46987e-07
Dnajc6	Dnajc6	DnaJ heat shock protein family (Hsp40) member C6	INVOLVED IN clathrin coat disassembly (ortholog); regulation of clathrin-dependent endocytosis (ortholog); synaptic vesicle uncoating (ortholog); PARTICIPATES IN altered clathrin-dependent synaptic vesicle endocytosis; clathrin-dependent synaptic vesicle endocytosis; Parkinson's disease pathway; ASSOCIATED WITH juvenile onset Parkinson's disease 19A (ortholog); Parkinson's disease (ortholog); pro…	4450.2	0.265245	0.0748905	3.54177	0.000397457	0.0125614
Ppp3ca	Ppp3ca	protein phosphatase 3 catalytic subunit alpha	ENCODES a protein that exhibits calcium-dependent protein serine/threonine phosphatase activity; calmodulin binding; calmodulin-dependent protein phosphatase activity; INVOLVED IN aging; brain development; cellular response to glucose stimulus; PARTICIPATES IN calcineurin signaling pathway; dopamine signaling pathway; interleukin-12 signaling pathway; ASSOCIATED WITH cardiac hypertrophy; ASSOCIAT…	9350.57	0.26505	0.0505318	5.24521	1.561e-07	3.29167e-05
LOC689986	LOC689986	hypothetical protein LOC689986	INTERACTS WITH bisphenol A	1006.95	0.264222	0.0863582	3.0596	0.00221631	0.0402177
Ndrg1	Ndrg1	N-myc downstream regulated 1	ENCODES a protein that exhibits cadherin binding (ortholog); gamma-tubulin binding (ortholog); microtubule binding (ortholog); INVOLVED IN postsynapse organization; cellular response to hypoxia (ortholog); DNA damage response, signal transduction by p53 class mediator (ortholog); PARTICIPATES IN hypoxia inducible factor pathway; ASSOCIATED WITH astrocytoma (ortholog); Breast Neoplasms (ortholog);…	3752.09	0.26316	0.0583468	4.51028	6.4743e-06	0.000636609
Yipf4	Yipf4	Yip1 domain family, member 4	ASSOCIATED WITH hereditary spastic paraplegia 4 (ortholog); FOUND IN endoplasmic reticulum (ortholog); Golgi apparatus (ortholog); intracellular membrane-bounded organelle (ortholog); INTERACTS WITH 2,3,7,8-tetrachlorodibenzodioxine; bisphenol A; glafenine	467.661	0.262906	0.0767326	3.42626	0.000611956	0.0170013
Dgkb	Dgkb	diacylglycerol kinase, beta	ENCODES a protein that exhibits diacylglycerol kinase activity; INVOLVED IN glycerolipid metabolic process (ortholog); lipid phosphorylation (ortholog); modulation of chemical synaptic transmission (ortholog); PARTICIPATES IN glycerolipid metabolic pathway; glycerophospholipid metabolic pathway; phosphatidylinositol 3-kinase signaling pathway; ASSOCIATED WITH atrial fibrillation (ortholog); pleom…	2730.92	0.26121	0.0607115	4.30248	1.68901e-05	0.00125582
Pdhx	Pdhx	pyruvate dehydrogenase complex, component X	ENCODES a protein that exhibits pyruvate dehydrogenase (NAD+) activity (ortholog); INVOLVED IN acetyl-CoA biosynthetic process from pyruvate (inferred); PARTICIPATES IN pyruvate metabolic pathway; ASSOCIATED WITH intellectual disability (ortholog); pyruvate decarboxylase deficiency (ortholog); Pyruvate Dehydrogenase E1 Alpha Deficiency (ortholog); FOUND IN pyruvate dehydrogenase complex (ortholog…	476.591	0.25994	0.0820909	3.16649	0.00154289	0.0318558
Astn1	Astn1	astrotactin 1	INVOLVED IN cell migration (ortholog); cell-cell adhesion (ortholog); locomotory behavior (ortholog); ASSOCIATED WITH abnormal circadian regulation of systemic arterial blood pressure; salt-sensitive hypertension; ASSOCIATED WITH Brain Injuries (ortholog); FOUND IN endosome (ortholog); external side of plasma membrane (ortholog); integral component of membrane (ortholog); INTERACTS WITH bisphenol…	4626.74	0.25971	0.0616876	4.21009	2.55266e-05	0.00165833
Pkm	Pkm	pyruvate kinase M1/2	ENCODES a protein that exhibits ADP binding; identical protein binding; pyruvate kinase activity; INVOLVED IN animal organ regeneration; ATP biosynthetic process; glucose metabolic process; PARTICIPATES IN glycolysis pathway; pyruvate metabolic pathway; hypoxia inducible factor pathway; ASSOCIATED WITH Animal Mammary Neoplasms (ortholog); carcinoma (ortholog); hepatocellular carcinoma (ortholog);…	6318.36	0.259543	0.0410836	6.31744	2.65924e-10	1.80031e-07
Nell1	Nell1	neural EGFL like 1	ENCODES a protein that exhibits heparin binding; identical protein binding; protein kinase C binding; INVOLVED IN positive regulation of apoptotic process; positive regulation of ossification; protein homotrimerization; ASSOCIATED WITH abnormal craniofacial bone morphology; ASSOCIATED WITH craniosynostosis; esophagus adenocarcinoma (ortholog); prostate cancer (ortholog); FOUND IN cytoplasm; extra…	1104.46	0.256888	0.0553648	4.63991	3.48557e-06	0.000396769
Lancl2	Lancl2	LanC like 2	ENCODES a protein that exhibits phosphatidylinositol-3-phosphate binding (ortholog); phosphatidylinositol-4-phosphate binding (ortholog); phosphatidylinositol-5-phosphate binding (ortholog); INVOLVED IN negative regulation of transcription, DNA-templated (ortholog); positive regulation of abscisic acid-activated signaling pathway (ortholog); ASSOCIATED WITH pleomorphic xanthoastrocytoma (ortholog…	851.274	0.255706	0.0801846	3.18896	0.00142785	0.0300105
Trim23	Trim23	tripartite motif-containing 23	ENCODES a protein that exhibits GTP binding; GDP binding (ortholog); GTPase activity (ortholog); INVOLVED IN protein ADP-ribosylation; protein ubiquitination (ortholog); FOUND IN cytoplasm (ortholog); Golgi membrane (ortholog); lysosomal membrane (ortholog); INTERACTS WITH aflatoxin B1; ammonium chloride; bisphenol A	1773.63	0.255294	0.0478421	5.33618	9.49255e-08	2.44205e-05
Gnal	Gnal	G protein subunit alpha L	ENCODES a protein that exhibits G-protein beta/gamma-subunit complex binding (inferred); GTP binding (inferred); GTPase activity (inferred); INVOLVED IN activation of adenylate cyclase activity (ortholog); adenylate cyclase-activating dopamine receptor signaling pathway (ortholog); adenylate cyclase-activating G protein-coupled receptor signaling pathway (ortholog); PARTICIPATES IN dopamine signa…	888.795	0.255131	0.0698083	3.65474	0.000257442	0.00917308
Pcsk2	Pcsk2	proprotein convertase subtilisin/kexin type 2	ENCODES a protein that exhibits protein-containing complex binding; serine-type endopeptidase activity; endopeptidase activity (ortholog); INVOLVED IN islet amyloid polypeptide processing; peptide hormone processing; proteolysis; PARTICIPATES IN alfentanil pharmacodynamics pathway; bupivacaine pharmacodynamics pathway; buprenorphine pharmacodynamics pathway; ASSOCIATED WITH chronic kidney disease…	2541.33	0.253913	0.0578879	4.3863	1.15298e-05	0.000950688
Ppa1	Ppa1	pyrophosphatase (inorganic) 1	ENCODES a protein that exhibits inorganic diphosphatase activity (ortholog); pyrophosphatase activity (ortholog); PARTICIPATES IN oxidative phosphorylation pathway; FOUND IN cytoplasm (inferred); INTERACTS WITH 2,3,7,8-tetrachlorodibenzodioxine; 2,6-dinitrotoluene; acrylamide	900.254	0.253702	0.056622	4.48063	7.4424e-06	0.000703909
Atp1a1	Atp1a1	ATPase Na+/K+ transporting subunit alpha 1	ENCODES a protein that exhibits ADP binding; ankyrin binding; ATP binding; INVOLVED IN ATP hydrolysis coupled transmembrane transport; cellular response to mechanical stimulus; membrane hyperpolarization; PARTICIPATES IN acebutolol pharmacodynamics pathway; adrenergic beta receptor agonist and beta-blocker pharmacodynamics pathway; alfentanil pharmacodynamics pathway; ASSOCIATED WITH hyperhomocys…	11881.3	0.252913	0.0618378	4.08995	4.31475e-05	0.00241307
Dnajb4	Dnajb4	DnaJ heat shock protein family (Hsp40) member B4	ENCODES a protein that exhibits ATPase activator activity (ortholog); chaperone binding (ortholog); INVOLVED IN positive regulation of ATPase activity (inferred); FOUND IN cytosol (ortholog); nucleoplasm (ortholog); plasma membrane (ortholog); INTERACTS WITH 1-naphthyl isothiocyanate; 2,4-dinitrotoluene; 2,5-hexanedione	724.47	0.250196	0.0811497	3.08315	0.00204824	0.0383501
Atp1b1	Atp1b1	ATPase Na+/K+ transporting subunit beta 1	ENCODES a protein that exhibits sodium:potassium-exchanging ATPase activity; ATP binding (ortholog); ATPase activator activity (ortholog); INVOLVED IN metal ion transport; potassium ion transport; response to hypoxia; PARTICIPATES IN acebutolol pharmacodynamics pathway; adrenergic beta receptor agonist and beta-blocker pharmacodynamics pathway; alfentanil pharmacodynamics pathway; ASSOCIATED WITH…	32730.4	0.250079	0.0372943	6.70557	2.0062e-11	2.34597e-08
Tubb4a	Tubb4a	tubulin, beta 4A class IVa	ENCODES a protein that exhibits calcium ion binding (ortholog); INVOLVED IN negative regulation of microtubule polymerization (ortholog); ASSOCIATED WITH dystonia (ortholog); genetic disease (ortholog); hypomyelinating leukodystrophy 6 (ortholog); FOUND IN axoneme (ortholog); cell projection (ortholog); cilium (ortholog); INTERACTS WITH 6-propyl-2-thiouracil; acrolein; ammonium chloride	10835.5	0.249253	0.0771143	3.23225	0.00122819	0.0269813
Pdyn	Pdyn	prodynorphin	ENCODES a protein that exhibits opioid peptide activity (inferred); INVOLVED IN neuropeptide signaling pathway (inferred); regulation of neurotransmitter secretion (inferred); regulation of signaling receptor activity (inferred); ASSOCIATED WITH Diabetes Mellitus, Experimental ; alcohol use disorder (ortholog); amnestic disorder (ortholog); FOUND IN cytoplasm; neuronal cell body; neuronal dense c…	941.42	0.248933	0.0664809	3.74443	0.000180804	0.00694234
Ica1	Ica1	islet cell autoantigen 1	ENCODES a protein that exhibits protein domain specific binding; INVOLVED IN regulation of protein homodimerization activity; PARTICIPATES IN type 1 diabetes mellitus pathway; ASSOCIATED WITH diabetes mellitus; type 1 diabetes mellitus; FOUND IN dendrite; Golgi membrane; Golgi stack; INTERACTS WITH 2-acetamidofluorene; aflatoxin B1; beta-naphthoflavone	825.27	0.248467	0.0651179	3.81565	0.000135825	0.0056575
Atp6v1a	Atp6v1a	ATPase H+ transporting V1 subunit A	ENCODES a protein that exhibits ATP binding (inferred); INVOLVED IN cellular iron ion homeostasis (ortholog); cellular response to increased oxygen levels (ortholog); PARTICIPATES IN oxidative phosphorylation pathway; phagocytosis pathway; rheumatoid arthritis pathway; ASSOCIATED WITH autosomal recessive cutis laxa type IID (ortholog); Cerebral Visual Impairment and Intellectual Disability (ortho…	5578.17	0.248199	0.0577912	4.29475	1.74892e-05	0.00129276
Tmx2	Tmx2	thioredoxin-related transmembrane protein 2	INVOLVED IN cell redox homeostasis (inferred); FOUND IN cell (inferred); integral component of membrane (inferred); INTERACTS WITH 17beta-estradiol; 2,6-dinitrotoluene; acrylamide	2171.8	0.247239	0.053555	4.61655	3.90167e-06	0.00043641
Galk2	Galk2	galactokinase 2	ENCODES a protein that exhibits galactokinase activity (ortholog); INVOLVED IN carbohydrate phosphorylation (inferred); galactose metabolic process (inferred); PARTICIPATES IN amino sugar metabolic pathway; galactose metabolic pathway; nucleotide sugar metabolic pathway; FOUND IN cytoplasm (inferred); INTERACTS WITH (S)-10-[(DIMETHYLAMINO)METHYL]-4-ETHYL-4,9-DIHYDROXY-1H-PYRANO[3',4':6,7]INOLIZIN…	344.058	0.246843	0.0829514	2.97575	0.00292269	0.0477694
Gabra5	Gabra5	gamma-aminobutyric acid type A receptor alpha 5 subunit	ENCODES a protein that exhibits GABA receptor binding; GABA-A receptor activity; transmitter-gated ion channel activity involved in regulation of postsynaptic membrane potential; INVOLVED IN brain development; chemical synaptic transmission; associative learning (ortholog); ASSOCIATED WITH Angelman syndrome (ortholog); autism spectrum disorder (ortholog); autistic disorder (ortholog); FOUND IN de…	1265.97	0.246001	0.0717961	3.42639	0.000611669	0.0170013
Atg4c	Atg4c	autophagy related 4C, cysteine peptidase	ENCODES a protein that exhibits cysteine-type endopeptidase activity (ortholog); peptidase activity (ortholog); INVOLVED IN autophagosome assembly (ortholog); autophagy (ortholog); proteolysis (ortholog); PARTICIPATES IN autophagy pathway; FOUND IN extracellular region (ortholog); INTERACTS WITH (S)-10-[(DIMETHYLAMINO)METHYL]-4-ETHYL-4,9-DIHYDROXY-1H-PYRANO[3',4':6,7]INOLIZINO[1,2-B]-QUINOLINE-3,…	698.012	0.245475	0.0719778	3.41043	0.000648616	0.0176388
Nap1l3	Nap1l3	nucleosome assembly protein 1-like 3	INVOLVED IN nucleosome assembly (inferred); ASSOCIATED WITH Malformations of Cortical Development, Group II (ortholog); FOUND IN nucleus (inferred); INTERACTS WITH 17beta-estradiol; bisphenol A; thioacetamide	1254.64	0.244782	0.0543236	4.506	6.60611e-06	0.000643745
Pfdn6	Pfdn6	prefoldin subunit 6	ENCODES a protein that exhibits chaperone binding (ortholog); INVOLVED IN chaperone-mediated protein complex assembly (ortholog); FOUND IN prefoldin complex (ortholog); INTERACTS WITH 2,3,7,8-tetrachlorodibenzodioxine; ammonium chloride; bisphenol A	1349.82	0.244361	0.0516567	4.73048	2.2399e-06	0.000282468
Csnk1a1	Csnk1a1	casein kinase 1, alpha 1	ENCODES a protein that exhibits ATP binding; magnesium ion binding; peptide binding; INVOLVED IN peptidyl-serine phosphorylation; protein phosphorylation; response to morphine; PARTICIPATES IN dopamine signaling pathway; Hedgehog signaling pathway; p53 signaling pathway; ASSOCIATED WITH adult T-cell leukemia (ortholog); Alzheimer's disease (ortholog); Craniofacial Abnormalities (ortholog); FOUND …	1163.59	0.243464	0.0753288	3.23202	0.00122919	0.0269813
Slc25a11	Slc25a11	solute carrier family 25 member 11	ENCODES a protein that exhibits transporter activity; INVOLVED IN alpha-ketoglutarate transport (inferred); transmembrane transport (inferred); PARTICIPATES IN fructose-1,6-bisphosphatase deficiency pathway; gluconeogenesis pathway; glycogen storage disease type Ia pathway; ASSOCIATED WITH adult respiratory distress syndrome (ortholog); FOUND IN integral component of membrane (inferred); mitochon…	1290.5	0.242795	0.0581968	4.17197	3.01979e-05	0.00186748
Cdc42ep2	Cdc42ep2	CDC42 effector protein 2	ENCODES a protein that exhibits GTP-Rho binding (ortholog); GTPase activator activity (ortholog); opioid peptide activity (ortholog); INVOLVED IN actin cytoskeleton organization (ortholog); cellular response to interferon-gamma (ortholog); positive regulation of actin filament polymerization (ortholog); FOUND IN cytoplasm (ortholog); cytosol (ortholog); membrane (ortholog); INTERACTS WITH (S)-10-…	532.855	0.242649	0.0766923	3.16393	0.00155655	0.0320864
Nap1l2	Nap1l2	nucleosome assembly protein 1-like 2	ENCODES a protein that exhibits chromatin binding (ortholog); histone binding (ortholog); INVOLVED IN positive regulation of histone acetylation (ortholog); positive regulation of histone H3-K14 acetylation (ortholog); positive regulation of histone H3-K9 acetylation (ortholog); ASSOCIATED WITH Cornelia De Lange Syndrome 5 (ortholog); Malformations of Cortical Development, Group II (ortholog); IN…	1562.85	0.241994	0.0481117	5.02984	4.90879e-07	8.89321e-05
Nefl	Nefl	neurofilament light	ENCODES a protein that exhibits phospholipase binding; protein domain specific binding; protein heterodimerization activity; INVOLVED IN cerebral cortex development; hippocampus development; intermediate filament polymerization or depolymerization; PARTICIPATES IN amyotrophic lateral sclerosis pathway; ASSOCIATED WITH congenital hypothyroidism; Experimental Autoimmune Encephalomyelitis; hypothyro…	6955.3	0.240488	0.0577086	4.16729	3.08239e-05	0.00189707
LOC100125362	LOC100125362	hypothetical protein LOC100125362	FOUND IN integral component of membrane (inferred); INTERACTS WITH 2,2',4,4'-Tetrabromodiphenyl ether (ortholog); cisplatin (ortholog); dorsomorphin (ortholog)	3716.94	0.240416	0.056643	4.24441	2.19167e-05	0.00149955
Slc32a1	Slc32a1	solute carrier family 32 member 1	ENCODES a protein that exhibits gamma-aminobutyric acid:proton symporter activity (ortholog); glycine transmembrane transporter activity (ortholog); INVOLVED IN aging; gamma-aminobutyric acid transport; hippocampus development; FOUND IN GABA-ergic synapse; inhibitory synapse; integral component of synaptic vesicle membrane; INTERACTS WITH (+)-pilocarpine; 1-[3-(dimethylamino)propyl]-1-(4-fluoroph…	1902	0.240094	0.0553167	4.34036	1.42251e-05	0.00112949
Clstn3	Clstn3	calsyntenin 3	ENCODES a protein that exhibits calcium ion binding (inferred); INVOLVED IN positive regulation of protein localization to synapse (ortholog); positive regulation of synapse assembly (ortholog); positive regulation of synaptic transmission (ortholog); FOUND IN postsynaptic membrane; cell surface (ortholog); GABA-ergic synapse (ortholog); INTERACTS WITH 2,2',4,4'-Tetrabromodiphenyl ether; 2,2',5,5…	5062.47	0.240086	0.0704961	3.40566	0.000660037	0.0176928
Kcnd2	Kcnd2	potassium voltage-gated channel subfamily D member 2	ENCODES a protein that exhibits A-type (transient outward) potassium channel activity; ion channel activity; potassium channel activity; INVOLVED IN action potential; cardiac muscle cell action potential; cellular response to drug; PARTICIPATES IN excitatory synaptic transmission pathway; alfentanil pharmacodynamics pathway; bupivacaine pharmacodynamics pathway; ASSOCIATED WITH Early Infantile Ep…	1564.32	0.239974	0.0630875	3.80384	0.000142472	0.00579941
Pcdh9	Pcdh9	protocadherin 9	INVOLVED IN forebrain development; ASSOCIATED WITH autism spectrum disorder (ortholog); Chromosome 13q Deletion Syndrome (ortholog); chromosome 13q14 deletion syndrome (ortholog); FOUND IN cell-cell contact zone (ortholog); growth cone (ortholog); INTERACTS WITH 1,2-dimethylhydrazine; 17alpha-ethynylestradiol; 2,2',4,4'-Tetrabromodiphenyl ether	2133.47	0.239811	0.0699405	3.42879	0.00060628	0.0169904
Gspt2	Gspt2	G1 to S phase transition 2	ENCODES a protein that exhibits GTP binding (inferred); PARTICIPATES IN mRNA decay pathway; ASSOCIATED WITH autistic disorder (ortholog); visual epilepsy (ortholog); FOUND IN cytosol (inferred); INTERACTS WITH all-trans-retinoic acid; bisphenol A; dibutyl phthalate	453.402	0.238586	0.076085	3.13578	0.00171398	0.0343837
Atl1	Atl1	atlastin GTPase 1	ENCODES a protein that exhibits GTP binding; GTPase activity; identical protein binding (ortholog); INVOLVED IN axonogenesis; endoplasmic reticulum organization (ortholog); endoplasmic reticulum tubular network membrane organization (ortholog); ASSOCIATED WITH genetic disease (ortholog); hereditary sensory neuropathy type 1D (ortholog); hereditary spastic paraplegia (ortholog); FOUND IN endoplasm…	3008.22	0.238448	0.0456287	5.22582	1.73385e-07	3.55595e-05
Lin54	Lin54	lin-54 DREAM MuvB core complex component	ENCODES a protein that exhibits metal ion binding (inferred); INTERACTS WITH (S)-10-[(DIMETHYLAMINO)METHYL]-4-ETHYL-4,9-DIHYDROXY-1H-PYRANO[3',4':6,7]INOLIZINO[1,2-B]-QUINOLINE-3,14(4H,12H)-DIONE; bisphenol A; cadmium dichloride	424.154	0.237172	0.0770566	3.07789	0.00208471	0.0386591
Ndfip2	Ndfip2	Nedd4 family interacting protein 2	ENCODES a protein that exhibits WW domain binding (ortholog); INVOLVED IN negative regulation of gene expression (ortholog); negative regulation of protein transport (ortholog); negative regulation of transporter activity (ortholog); ASSOCIATED WITH Chromosome 13q Deletion Syndrome (ortholog); chromosome 13q14 deletion syndrome (ortholog); FOUND IN cytoplasm (ortholog); endoplasmic reticulum (ort…	2409.98	0.235757	0.0496555	4.74785	2.0559e-06	0.000267122
Mdh1	Mdh1	malate dehydrogenase 1	ENCODES a protein that exhibits L-malate dehydrogenase activity; malate dehydrogenase activity; NAD binding; INVOLVED IN malate metabolic process; NAD metabolic process; NADH metabolic process; PARTICIPATES IN Leigh disease pathway; nicotinamide adenine dinucleotide metabolic pathway; primary hyperoxaluria type 2 pathway; ASSOCIATED WITH Liver Injury; adult respiratory distress syndrome (ortholog…	11461.9	0.234524	0.0379305	6.183	6.28939e-10	3.37085e-07
Epha7	Epha7	Eph receptor A7	ENCODES a protein that exhibits ephrin receptor binding; protein tyrosine kinase activity; axon guidance receptor activity (ortholog); INVOLVED IN phosphorylation; positive regulation of apoptotic process; brain development (ortholog); PARTICIPATES IN altered ephrin - ephrin receptor bidirectional signaling pathway; ephrin - ephrin receptor bidirectional signaling axis; ASSOCIATED WITH Spinal Cor…	699.161	0.233377	0.075865	3.07621	0.00209648	0.0387475
Pak1	Pak1	p21 (RAC1) activated kinase 1	ENCODES a protein that exhibits protein kinase activity; protein kinase binding; protein serine/threonine kinase activity; INVOLVED IN cellular response to insulin stimulus; cerebellum development; establishment of cell polarity; PARTICIPATES IN adenosine signaling pathway; ephrin - ephrin receptor bidirectional signaling axis; epidermal growth factor/neuregulin signaling pathway; ASSOCIATED WITH…	3694.8	0.233362	0.0449326	5.19359	2.06274e-07	4.14578e-05
Alas1	Alas1	5'-aminolevulinate synthase 1	ENCODES a protein that exhibits 5-aminolevulinate synthase activity; identical protein binding (ortholog); INVOLVED IN cellular response to insulin stimulus; cellular response to organic cyclic compound; response to cAMP; PARTICIPATES IN heme biosynthetic pathway; acute intermittent porphyria pathway; dihydropyrimidine dehydrogenase deficiency pathway; ASSOCIATED WITH Diabetes Mellitus, Experimen…	794.434	0.233012	0.0595087	3.91561	9.01773e-05	0.00422892
Plk2	Plk2	polo-like kinase 2	ENCODES a protein that exhibits protein serine/threonine kinase activity; protein-containing complex binding; ATP-dependent protein binding (ortholog); INVOLVED IN long-term synaptic depression; long-term synaptic potentiation; negative regulation of dendritic spine development; ASSOCIATED WITH Animal Mammary Neoplasms (ortholog); carcinoma (ortholog); Drug-Related Side Effects and Adverse Reacti…	3402.04	0.232848	0.0620564	3.7522	0.000175291	0.00677108
Tuba4a	Tuba4a	tubulin, alpha 4A	ENCODES a protein that exhibits enzyme binding (ortholog); protein kinase binding (ortholog); PARTICIPATES IN phagocytosis pathway; ASSOCIATED WITH amyotrophic lateral sclerosis type 22 (ortholog); myofibrillar myopathy 1 (ortholog); FOUND IN cytoskeleton (ortholog); microtubule (ortholog); microtubule cytoskeleton (ortholog); INTERACTS WITH (S)-colchicine; 2,4,6-trinitrotoluene; 2,4-dinitrotolue…	5331.8	0.232782	0.050856	4.57727	4.7109e-06	0.000509213
Chm	Chm	CHM, Rab escort protein 1	ENCODES a protein that exhibits protein-containing complex binding; Rab GTPase binding; INVOLVED IN protein geranylgeranylation; protein-containing complex assembly; blood vessel development (ortholog); ASSOCIATED WITH Charcot-Marie-Tooth disease (ortholog); Charcot-Marie-Tooth disease dominant intermediate D (ortholog); Charcot-Marie-Tooth disease type 1B (ortholog); FOUND IN Rab-protein geranyl…	454.762	0.232398	0.0755472	3.0762	0.00209657	0.0387475
Acvr1b	Acvr1b	activin A receptor type 1B	ENCODES a protein that exhibits activin binding (ortholog); activin receptor activity, type I (ortholog); activin-activated receptor activity (ortholog); INVOLVED IN central nervous system development; development of primary female sexual characteristics; positive regulation of pathway-restricted SMAD protein phosphorylation; PARTICIPATES IN activin signaling pathway; cytokine mediated signaling …	851.379	0.231718	0.0761016	3.04486	0.00232792	0.0415312
Lysmd2	Lysmd2	LysM domain containing 2	INTERACTS WITH 17alpha-ethynylestradiol; 2,3,7,8-tetrachlorodibenzodioxine; 2,4-dinitrotoluene	684.126	0.231655	0.0697605	3.32073	0.000897836	0.0222521
Atp5a1	Atp5f1a	ATP synthase F1 subunit alpha	ENCODES a protein that exhibits ADP binding; ATP binding; ATPase activity; INVOLVED IN aging; apoptotic process; ATP metabolic process; PARTICIPATES IN electron transport chain pathway; Alzheimer's disease pathway; Huntington's disease pathway; ASSOCIATED WITH Alzheimer's disease; Diabetes Mellitus, Experimental ; Experimental Colitis; FOUND IN cell surface; membrane raft; mitochondrial inner mem…	10680.3	0.231578	0.0375218	6.17182	6.75084e-10	3.47344e-07
Nap1l5	Nap1l5	nucleosome assembly protein 1-like 5	INVOLVED IN nucleosome assembly (inferred); ASSOCIATED WITH Experimental Liver Cirrhosis (ortholog); FOUND IN nucleus (inferred); INTERACTS WITH 1-naphthyl isothiocyanate; bisphenol A; endosulfan	6109.5	0.230986	0.0434858	5.31176	1.0857e-07	2.58619e-05
Dync1i1	Dync1i1	dynein cytoplasmic 1 intermediate chain 1	ENCODES a protein that exhibits microtubule binding; microtubule motor activity; dynein light chain binding (ortholog); INVOLVED IN brain development; vesicle transport along microtubule; PARTICIPATES IN mitochondria transport pathway; phagocytosis pathway; vasopressin signaling pathway via receptor type 2; ASSOCIATED WITH peripheral nervous system disease (ortholog); pleomorphic xanthoastrocytom…	2598.02	0.23032	0.0557282	4.13291	3.58199e-05	0.00211354
Prkar1a	Prkar1a	protein kinase, cAMP dependent regulatory, type I, alpha, pseudogene 1		3370.3	0.23018	0.0706443	3.2583	0.00112081	0.0257906
Eif5a2	Eif5a2	eukaryotic translation initiation factor 5A2	ENCODES a protein that exhibits ribosome binding (inferred); translation elongation factor activity (inferred); translation initiation factor activity (inferred); INVOLVED IN positive regulation of cell proliferation (ortholog); ASSOCIATED WITH Premature Aging (ortholog); FOUND IN intracellular membrane-bounded organelle (ortholog); INTERACTS WITH 6-propyl-2-thiouracil; ammonium chloride; bisphen…	1606.36	0.228367	0.0648914	3.51922	0.000432816	0.0133509
Nkiras1	Nkiras1	NFKB inhibitor interacting Ras-like 1	ENCODES a protein that exhibits GTP binding (inferred); GTPase activity (inferred); INVOLVED IN signal transduction (inferred); FOUND IN membrane (inferred); INTERACTS WITH 2,3,7,8-tetrachlorodibenzodioxine; 6-propyl-2-thiouracil; acrylamide	2055.31	0.227697	0.0549243	4.14565	3.38853e-05	0.00203676
Lrfn5	Lrfn5	leucine rich repeat and fibronectin type III domain containing 5	INVOLVED IN synaptic membrane adhesion; negative regulation of inflammatory response (ortholog); negative regulation of macrophage activation (ortholog); ASSOCIATED WITH genetic disease (ortholog); FOUND IN integral component of postsynaptic density membrane; cell surface (ortholog); GABA-ergic synapse (ortholog); INTERACTS WITH 6-propyl-2-thiouracil; bisphenol A; methimazole	906.754	0.226426	0.0765138	2.95929	0.00308353	0.0491492
Lrrc4c	Lrrc4c	leucine rich repeat containing 4C	ENCODES a protein that exhibits cell adhesion molecule binding (ortholog); cell-cell adhesion mediator activity (ortholog); INVOLVED IN modulation of chemical synaptic transmission (ortholog); regulation of axonogenesis (ortholog); synaptic membrane adhesion (ortholog); FOUND IN glutamatergic synapse (ortholog); integral component of postsynaptic density membrane (ortholog); membrane (ortholog); …	1281.67	0.225654	0.0646617	3.48976	0.000483458	0.0144621
Pdcd10	Pdcd10	programmed cell death 10	ENCODES a protein that exhibits protein homodimerization activity (ortholog); protein kinase binding (ortholog); protein N-terminus binding (ortholog); INVOLVED IN cellular response to leukemia inhibitory factor (ortholog); establishment of Golgi localization (ortholog); Golgi reassembly (ortholog); ASSOCIATED WITH arteriovenous malformations of the brain (ortholog); cerebral cavernous malformati…	907.138	0.224841	0.0569535	3.9478	7.88712e-05	0.00382838
Dnaja1	Dnaja1	DnaJ heat shock protein family (Hsp40) member A1	ENCODES a protein that exhibits ATPase activator activity (ortholog); C3HC4-type RING finger domain binding (ortholog); chaperone binding (ortholog); INVOLVED IN DNA damage response, detection of DNA damage; androgen receptor signaling pathway (ortholog); flagellated sperm motility (ortholog); PARTICIPATES IN Endoplasmic Reticulum-associated degradation pathway; ASSOCIATED WITH mouth disease (ort…	3549.64	0.223857	0.0489561	4.57261	4.81691e-06	0.000516333
Ppp3r1	Ppp3r1	protein phosphatase 3, regulatory subunit B, alpha	ENCODES a protein that exhibits phosphoprotein phosphatase activity; cyclosporin A binding (ortholog); enzyme binding (ortholog); INVOLVED IN protein dephosphorylation; branching involved in blood vessel morphogenesis (ortholog); calcineurin-NFAT signaling cascade (ortholog); PARTICIPATES IN calcineurin signaling pathway; interleukin-12 signaling pathway; Alzheimer's disease pathway; ASSOCIATED W…	14102.6	0.222731	0.0447168	4.98093	6.32802e-07	0.000105711
Fstl5	Fstl5	follistatin-like 5	ENCODES a protein that exhibits calcium ion binding (inferred); INTERACTS WITH 17alpha-ethynylestradiol; bisphenol A; 2-methylcholine (ortholog)	684.242	0.222713	0.0717566	3.10373	0.00191098	0.0363624
Fbxw2	Fbxw2	F-box and WD repeat domain containing 2	ENCODES a protein that exhibits ubiquitin-protein transferase activity (ortholog); FOUND IN cytoplasm (ortholog); INTERACTS WITH aflatoxin B1; benzo[a]pyrene; bisphenol A	1662.84	0.222229	0.061377	3.62073	0.000293772	0.0101871
Ghitm	Ghitm	growth hormone inducible transmembrane protein	INVOLVED IN apoptotic process (inferred); FOUND IN mitochondrion (ortholog); INTERACTS WITH bisphenol A; cobalt dichloride; dibutyl phthalate	3450.51	0.221902	0.0616231	3.60095	0.000317059	0.0108095
Pdp1	Pdp1	pyruvate dehyrogenase phosphatase catalytic subunit 1	ENCODES a protein that exhibits [pyruvate dehydrogenase (lipoamide)] phosphatase activity; calcium ion binding; magnesium ion binding; INVOLVED IN protein dephosphorylation; peptidyl-threonine dephosphorylation (ortholog); PARTICIPATES IN pyruvate metabolic pathway; ASSOCIATED WITH obesity (ortholog); Prostatic Neoplasms (ortholog); pyruvate decarboxylase deficiency (ortholog); FOUND IN mitochond…	1134.7	0.220988	0.0568232	3.88905	0.000100636	0.00454204
Hspa4l	Hspa4l	heat shock protein family A (Hsp70) member 4 like	ENCODES a protein that exhibits ATP binding; INVOLVED IN protein folding; response to unfolded protein; PARTICIPATES IN Endoplasmic Reticulum-associated degradation pathway; FOUND IN cytoplasm; nucleus; cytosol (ortholog); INTERACTS WITH 2,3,7,8-tetrachlorodibenzodioxine; 2,4-dinitrotoluene; 6-propyl-2-thiouracil	2077.49	0.220929	0.0660845	3.34314	0.000828369	0.0209338
Atxn10	Atxn10	ataxin 10	ENCODES a protein that exhibits enzyme binding; identical protein binding; INVOLVED IN protein homotrimerization; cilium assembly (ortholog); nervous system development (ortholog); ASSOCIATED WITH spinocerebellar ataxia type 10 (ortholog); Spinocerebellar Ataxias (ortholog); FOUND IN cytoplasm; cytosol; dendrite (ortholog); INTERACTS WITH 2,6-dinitrotoluene; ammonium chloride; beta-naphthoflavone	3081.74	0.219113	0.0348354	6.28994	3.17593e-10	2.01895e-07
Homer1	Homer1	homer scaffold protein 1	ENCODES a protein that exhibits G protein-coupled glutamate receptor binding; identical protein binding; protein heterodimerization activity; INVOLVED IN circadian rhythm; G protein-coupled glutamate receptor signaling pathway; protein localization to synapse; PARTICIPATES IN glutamate signaling pathway; ASSOCIATED WITH Cocaine-Related Disorders (ortholog); Drug-Induced Dyskinesia (ortholog); Dru…	1422.03	0.218494	0.0696646	3.13636	0.00171057	0.0343797
March5	March5	membrane associated ring-CH-type finger 5	ENCODES a protein that exhibits GTPase binding (ortholog); ubiquitin-protein transferase activity (ortholog); INVOLVED IN negative regulation of cell aging (ortholog); positive regulation of mitochondrial fission (ortholog); protein autoubiquitination (ortholog); FOUND IN endoplasmic reticulum (ortholog); endoplasmic reticulum membrane (ortholog); mitochondrial outer membrane (ortholog); INTERACT…	927.081	0.21806	0.0685048	3.18313	0.00145693	0.0305219
Araf	Araf	A-Raf proto-oncogene, serine/threonine kinase	ENCODES a protein that exhibits MAP kinase kinase kinase activity; protein serine/threonine kinase activity (ortholog); INVOLVED IN protein phosphorylation; immortalization of host cell (ortholog); negative regulation of apoptotic process (ortholog); PARTICIPATES IN the extracellular signal-regulated Raf/Mek/Erk signaling pathway; ASSOCIATED WITH Breast Neoplasms (ortholog); lung adenocarcinoma (…	3020.19	0.217692	0.04264	5.10536	3.3016e-07	6.24537e-05
Itfg1	Itfg1	integrin alpha FG-GAP repeat containing 1	FOUND IN extracellular region (inferred); integral component of membrane (inferred); plasma membrane (inferred); INTERACTS WITH ammonium chloride; bisphenol A; 3-isobutyl-1-methyl-7H-xanthine (ortholog)	5608.95	0.216909	0.0433791	5.00032	5.72354e-07	9.94891e-05
Slc35f1	Slc35f1	solute carrier family 35, member F1	ENCODES a protein that exhibits transmembrane transporter activity (inferred); INVOLVED IN transmembrane transport (inferred); ASSOCIATED WITH atrial fibrillation (ortholog); autistic disorder (ortholog); body dysmorphic disorder (ortholog); FOUND IN integral component of membrane (inferred); INTERACTS WITH 6-propyl-2-thiouracil; bisphenol A; genistein	1475.59	0.216862	0.0479373	4.52386	6.07213e-06	0.000605472
Vmp1	Vmp1	vacuole membrane protein 1	INVOLVED IN autophagy; autophagosome assembly (ortholog); cell junction assembly (ortholog); ASSOCIATED WITH Monoclonal B-Cell Lymphocytosis (ortholog); Smith-Magenis syndrome (ortholog); FOUND IN autophagosome membrane; endoplasmic reticulum (ortholog); nucleolus (ortholog); INTERACTS WITH (S)-10-[(DIMETHYLAMINO)METHYL]-4-ETHYL-4,9-DIHYDROXY-1H-PYRANO[3',4':6,7]INOLIZINO[1,2-B]-QUINOLINE-3,14(4H…	1761.15	0.216812	0.0500554	4.33144	1.48141e-05	0.00115398
Rab40b	Rab40b	Rab40b, member RAS oncogene family	ENCODES a protein that exhibits GTP binding (inferred); INVOLVED IN multi-organism toxin transport (ortholog); ASSOCIATED WITH Experimental Liver Cirrhosis (ortholog); Smith-Magenis syndrome (ortholog); FOUND IN nuclear envelope (ortholog); perinuclear region of cytoplasm (ortholog); INTERACTS WITH 1-naphthyl isothiocyanate; 2,4-dinitrotoluene; 4,4'-diaminodiphenylmethane	881.601	0.215884	0.0685583	3.14891	0.00163881	0.0334603
Actg1	Actg1	actin, gamma 1	ENCODES a protein that exhibits structural constituent of postsynaptic actin cytoskeleton; identical protein binding (ortholog); profilin binding (ortholog); INVOLVED IN response to calcium ion; response to mechanical stimulus; cellular response to interferon-gamma (ortholog); PARTICIPATES IN arrhythmogenic right ventricular cardiomyopathy pathway; dilated cardiomyopathy pathway; hypertrophic car…	2996.86	0.215522	0.045685	4.71757	2.3868e-06	0.000292394
Syp	Syp	synaptophysin	ENCODES a protein that exhibits protein domain specific binding; protein-containing complex binding; SNARE binding; INVOLVED IN endocytosis; regulation of opioid receptor signaling pathway; response to amyloid-beta; ASSOCIATED WITH Alzheimer's disease; genetic disease (ortholog); learning disability (ortholog); FOUND IN excitatory synapse; integral component of synaptic vesicle membrane; intracel…	6688.68	0.215281	0.0536919	4.00955	6.0834e-05	0.00309737
Sucla2	Sucla2	succinate-CoA ligase ADP-forming beta subunit	ENCODES a protein that exhibits succinate-CoA ligase (ADP-forming) activity; INVOLVED IN succinate metabolic process; succinyl-CoA metabolic process; tricarboxylic acid cycle; PARTICIPATES IN citric acid cycle pathway; propanoate metabolic pathway; ASSOCIATED WITH Chromosome 13q Deletion Syndrome (ortholog); chromosome 13q14 deletion syndrome (ortholog); Developmental Disabilities (ortholog); FOU…	3243.24	0.214481	0.0406251	5.27953	1.29518e-07	2.97497e-05
Asns	Asns	asparagine synthetase (glutamine-hydrolyzing)	ENCODES a protein that exhibits asparagine synthase (glutamine-hydrolyzing) activity; cofactor binding; protein homodimerization activity; INVOLVED IN asparagine biosynthetic process; cellular amino acid metabolic process; cellular response to glucose starvation; PARTICIPATES IN Canavan disease pathway; alanine, aspartate and glutamate metabolic pathway; ASSOCIATED WITH hepatocellular carcinoma; …	765.618	0.214171	0.0706855	3.02991	0.00244623	0.0431015
Snx10	Snx10	sorting nexin 10	ENCODES a protein that exhibits 1-phosphatidylinositol binding (ortholog); ATPase binding (ortholog); INVOLVED IN bone mineralization (ortholog); bone resorption (ortholog); calcium ion homeostasis (ortholog); ASSOCIATED WITH autosomal recessive osteopetrosis 8 (ortholog); liver benign neoplasm (ortholog); pleomorphic xanthoastrocytoma (ortholog); FOUND IN apical cytoplasm (ortholog); centrosome …	1232.04	0.214128	0.0630025	3.39872	0.000677024	0.0180302
Rps6ka5	Rps6ka5	ribosomal protein S6 kinase A5	ENCODES a protein that exhibits ATP binding (ortholog); protein kinase activity (ortholog); protein serine/threonine kinase activity (ortholog); INVOLVED IN histone H2A-S1 phosphorylation (ortholog); histone H3-S10 phosphorylation (ortholog); histone H3-S28 phosphorylation (ortholog); PARTICIPATES IN p38 MAPK signaling pathway; the extracellular signal-regulated Raf/Mek/Erk signaling pathway; mit…	1568.69	0.211976	0.046854	4.52419	6.06277e-06	0.000605472
Tceal1	Tceal1	transcription elongation factor A like 1	FOUND IN nucleoplasm (ortholog); INTERACTS WITH 17beta-estradiol; 6-propyl-2-thiouracil; bisphenol A	689.58	0.211672	0.0617455	3.42814	0.000607742	0.0169943
Nr1d1	Nr1d1	nuclear receptor subfamily 1, group D, member 1	ENCODES a protein that exhibits sequence-specific double-stranded DNA binding; transcription regulatory region sequence-specific DNA binding; DNA binding (ortholog); INVOLVED IN circadian rhythm; photoperiodism; positive regulation of circadian rhythm; ASSOCIATED WITH hyperthyroidism; hypothyroidism; portal hypertension; FOUND IN cytoplasm; dendrite; neuronal cell body; INTERACTS WITH 1,2,4-trime…	2104.97	0.211249	0.0620144	3.40645	0.000658124	0.0176928
Srxn1	Srxn1	sulfiredoxin 1	ENCODES a protein that exhibits oxidoreductase activity, acting on a sulfur group of donors (ortholog); INVOLVED IN response to oxidative stress (ortholog); FOUND IN cytosol (ortholog); INTERACTS WITH (S)-10-[(DIMETHYLAMINO)METHYL]-4-ETHYL-4,9-DIHYDROXY-1H-PYRANO[3',4':6,7]INOLIZINO[1,2-B]-QUINOLINE-3,14(4H,12H)-DIONE; 1-naphthyl isothiocyanate; 17alpha-ethynylestradiol	1286.41	0.210948	0.0700488	3.01145	0.00260004	0.0448855
Tcp1	Tcp1	t-complex 1	ENCODES a protein that exhibits ubiquitin protein ligase binding (ortholog); INVOLVED IN binding of sperm to zona pellucida (ortholog); positive regulation of establishment of protein localization to telomere (ortholog); positive regulation of telomerase activity (ortholog); ASSOCIATED WITH Prostatic Neoplasms (ortholog); FOUND IN heterochromatin; acrosomal vesicle (ortholog); cell body (ortholog…	1070.58	0.210524	0.059498	3.53835	0.000402642	0.0126941
Psmd6	Psmd6	proteasome 26S subunit, non-ATPase 6	ENCODES a protein that exhibits enzyme regulator activity (inferred); INVOLVED IN regulation of catalytic activity (inferred); PARTICIPATES IN ubiquitin/proteasome degradation pathway; ASSOCIATED WITH human immunodeficiency virus infectious disease (ortholog); type 2 diabetes mellitus (ortholog); FOUND IN proteasome accessory complex (ortholog); proteasome complex (ortholog); INTERACTS WITH 17bet…	1812.31	0.20988	0.0468225	4.48247	7.37854e-06	0.000703038
Gucy1b3	Gucy1b1	guanylate cyclase 1 soluble subunit beta 1	ENCODES a protein that exhibits adenylate cyclase activity; cytidylate cyclase activity; heme binding; INVOLVED IN cellular response to nitric oxide (ortholog); cGMP biosynthetic process (ortholog); cGMP-mediated signaling (ortholog); PARTICIPATES IN adenine phoshoribosyltransferase deficiency pathway; adenosine monophosphate deaminase deficiency pathway; adenylosuccinate lyase deficiency pathway…	3037.16	0.209865	0.047981	4.37392	1.22036e-05	0.000981093
Uba3	Uba3	ubiquitin-like modifier activating enzyme 3	ENCODES a protein that exhibits NEDD8 activating enzyme activity; nuclear receptor binding; protein heterodimerization activity; INVOLVED IN negative regulation of transcription, DNA-templated; endomitotic cell cycle (ortholog); mitotic cell cycle (ortholog); PARTICIPATES IN neddylation pathway; proteasome degradation pathway involving cullin-dependent ubiquitin ligases; ubiquitin/proteasome degr…	1238	0.20842	0.0549029	3.79615	0.000146961	0.00594454
Tmx1	Tmx1	thioredoxin-related transmembrane protein 1	ENCODES a protein that exhibits disulfide oxidoreductase activity (ortholog); INVOLVED IN response to endoplasmic reticulum stress (ortholog); FOUND IN endoplasmic reticulum membrane (ortholog); INTERACTS WITH 2,4-dinitrotoluene; bisphenol A; cadmium dichloride	1815.57	0.208319	0.0523526	3.97914	6.91643e-05	0.00342177
Zcchc12	Zcchc12	zinc finger CCHC-type containing 12	ENCODES a protein that exhibits nuclear receptor transcription coactivator activity (ortholog); SUMO binding (ortholog); INVOLVED IN BMP signaling pathway (ortholog); positive regulation of nuclear receptor transcription coactivator activity (ortholog); FOUND IN nuclear speck (ortholog); nucleus (ortholog); INTERACTS WITH 1,3-dinitrobenzene; 3,3',4,4',5-pentachlorobiphenyl; 6-propyl-2-thiouracil	3190.02	0.20827	0.0493114	4.22357	2.40464e-05	0.00158222
Arntl	Arntl	aryl hydrocarbon receptor nuclear translocator-like	ENCODES a protein that exhibits aryl hydrocarbon receptor binding (ortholog); bHLH transcription factor binding (ortholog); DNA binding (ortholog); INVOLVED IN circadian rhythm; positive regulation of transcription, DNA-templated; circadian regulation of gene expression (ortholog); ASSOCIATED WITH cholestasis; Diabetes Mellitus, Experimental ; Hypoxia-Ischemia, Brain; FOUND IN nucleus; chromatoid…	694.016	0.208065	0.0663605	3.13537	0.00171636	0.0343837
Psmc6	Psmc6	proteasome 26S subunit, ATPase 6	ENCODES a protein that exhibits identical protein binding (ortholog); INVOLVED IN positive regulation of inclusion body assembly; PARTICIPATES IN ubiquitin/proteasome degradation pathway; FOUND IN cytosolic proteasome complex; inclusion body; nucleus (ortholog); INTERACTS WITH 2,3,7,8-tetrachlorodibenzodioxine; aripiprazole; benzo[a]pyrene	1779.48	0.207879	0.0504425	4.12111	3.77051e-05	0.00217626
B3galnt1	B3galnt1	beta-1,3-N-acetylgalactosaminyltransferase 1 (globoside blood group)	ENCODES a protein that exhibits UDP-galactose:beta-N-acetylglucosamine beta-1,3-galactosyltransferase activity (ortholog); INVOLVED IN oligosaccharide biosynthetic process (ortholog); PARTICIPATES IN globoside metabolic pathway; FOUND IN Golgi membrane (inferred); integral component of membrane (inferred); INTERACTS WITH (S)-10-[(DIMETHYLAMINO)METHYL]-4-ETHYL-4,9-DIHYDROXY-1H-PYRANO[3',4':6,7]INO…	847.232	0.207118	0.0636107	3.25603	0.00112984	0.0259272
Nalcn	Nalcn	sodium leak channel, non-selective	ENCODES a protein that exhibits cation channel activity (ortholog); leak channel activity (ortholog); INVOLVED IN calcium ion transmembrane transport (ortholog); potassium ion transmembrane transport (ortholog); regulation of resting membrane potential (ortholog); ASSOCIATED WITH CONGENITAL CONTRACTURES OF THE LIMBS AND FACE, HYPOTONIA, AND DEVELOPMENTAL DELAY (ortholog); genetic disease (ortholo…	2452.34	0.207042	0.055764	3.71283	0.000204955	0.00761946
Serinc1	Serinc1	serine incorporator 1	ENCODES a protein that exhibits enzyme binding; protein binding, bridging; INVOLVED IN membrane biogenesis; phosphatidylserine metabolic process; positive regulation of CDP-diacylglycerol-serine O-phosphatidyltransferase activity; FOUND IN endoplasmic reticulum membrane; plasma membrane; INTERACTS WITH bisphenol A; gentamycin; levetiracetam	22494.7	0.205686	0.0356203	5.77441	7.72231e-09	2.68465e-06
Usp14	Usp14	ubiquitin specific peptidase 14	ENCODES a protein that exhibits endopeptidase inhibitor activity (ortholog); proteasome binding (ortholog); thiol-dependent ubiquitin-specific protease activity (ortholog); INVOLVED IN chemical synaptic transmission (ortholog); negative regulation of ER-associated ubiquitin-dependent protein catabolic process (ortholog); protein deubiquitination (ortholog); FOUND IN cell surface (ortholog); cytop…	3289.19	0.205506	0.0468882	4.3829	1.17111e-05	0.000955612
Nova1	Nova1	NOVA alternative splicing regulator 1	ENCODES a protein that exhibits mRNA binding (ortholog); INVOLVED IN regulation of mRNA processing; spinal cord development; mRNA splicing, via spliceosome (ortholog); FOUND IN intracellular membrane-bounded organelle (ortholog); nucleolus (ortholog); nucleus (ortholog); INTERACTS WITH (+)-pilocarpine; 2,3,7,8-tetrachlorodibenzodioxine; ammonium chloride	1057.79	0.205174	0.0599692	3.42133	0.000623166	0.0172013
Rab2a	Rab2a	RAB2A, member RAS oncogene family	ENCODES a protein that exhibits GTP binding; GDP binding (ortholog); GTPase activity (ortholog); INVOLVED IN Golgi organization (ortholog); PARTICIPATES IN insulin responsive facilitative sugar transporter mediated glucose transport pathway; Rab family mediated signaling pathway; ASSOCIATED WITH polycystic ovary syndrome (ortholog); FOUND IN anchored component of synaptic vesicle membrane; endopl…	1564.76	0.20497	0.0646273	3.17156	0.0015162	0.0315071
Cltc	Cltc	clathrin heavy chain	ENCODES a protein that exhibits ankyrin binding; heat shock protein binding; peptide binding; INVOLVED IN Golgi organization; mitotic cell cycle; receptor-mediated endocytosis; PARTICIPATES IN clathrin-dependent synaptic vesicle endocytosis; FasL mediated signaling pathway; endocytosis pathway; ASSOCIATED WITH autosomal dominant mental retardation 56 (ortholog); diffuse large B-cell lymphoma (ort…	12796.2	0.203083	0.0457513	4.43884	9.04457e-06	0.000813569
Sec22b	Sec22b	SEC22 homolog B, vesicle trafficking protein	ENCODES a protein that exhibits syntaxin binding; INVOLVED IN negative regulation of autophagosome assembly (ortholog); positive regulation of protein catabolic process (ortholog); vesicle-mediated transport (ortholog); PARTICIPATES IN phagocytosis pathway; FOUND IN synaptic vesicle; endoplasmic reticulum membrane (ortholog); endoplasmic reticulum-Golgi intermediate compartment (ortholog); INTERA…	884.912	0.203037	0.057805	3.51244	0.000444007	0.0135572
Usp11	Usp11	ubiquitin specific peptidase 11	ENCODES a protein that exhibits thiol-dependent ubiquitin-specific protease activity (ortholog); INVOLVED IN protein deubiquitination (ortholog); FOUND IN cytosol (ortholog); nucleoplasm (ortholog); nucleus (ortholog); INTERACTS WITH 2,3,7,8-tetrachlorodibenzodioxine; 2-methoxyethanol; 6-propyl-2-thiouracil	2811.91	0.202284	0.0434654	4.6539	3.25709e-06	0.00037744
Fhod3	Fhod3	formin homology 2 domain containing 3	INVOLVED IN sarcomere organization; actin filament network formation (ortholog); cardiac myofibril assembly (ortholog); ASSOCIATED WITH substance-related disorder (ortholog); FOUND IN striated muscle thin filament; sarcomere (ortholog); INTERACTS WITH acrylamide; bisphenol A; endosulfan	1105.15	0.202214	0.0684281	2.95513	0.00312532	0.049513
LOC683077	Pja1	praja ring finger ubiquitin ligase 1	ENCODES a protein that exhibits ubiquitin protein ligase activity (ortholog); INVOLVED IN protein catabolic process (ortholog); protein ubiquitination (ortholog); FOUND IN cytoplasm (ortholog); INTERACTS WITH bisphenol A; 2,3,7,8-tetrachlorodibenzodioxine (ortholog); 2-butoxyethanol (ortholog)	4268.18	0.202138	0.0363114	5.5668	2.59465e-08	7.94642e-06
Usp29	Usp29	ubiquitin specific peptidase 29	INVOLVED IN ubiquitin-dependent protein catabolic process (inferred); INTERACTS WITH 2,2',4,4'-Tetrabromodiphenyl ether; bisphenol A; N-nitrosomorpholine	1690.06	0.20179	0.0652284	3.0936	0.00197745	0.0371328
Rufy3	Rufy3	RUN and FYVE domain containing 3	ENCODES a protein that exhibits metal ion binding (inferred); INVOLVED IN negative regulation of axonogenesis; actin filament organization (ortholog); positive regulation of axon extension (ortholog); ASSOCIATED WITH Arsenic Poisoning (ortholog); skin disease (ortholog); FOUND IN dendrite; filopodium; growth cone; INTERACTS WITH 3,3',4,4',5-pentachlorobiphenyl; bisphenol A; Brodifacoum	1933.75	0.201259	0.0623903	3.2258	0.00125619	0.0272673
Cacnb2	Cacnb2	calcium voltage-gated channel auxiliary subunit beta 2	ENCODES a protein that exhibits actin filament binding; calcium channel regulator activity; identical protein binding; INVOLVED IN positive regulation of calcium ion transmembrane transport via high voltage-gated calcium channel; positive regulation of high voltage-gated calcium channel activity; protein localization to plasma membrane; PARTICIPATES IN calcium transport pathway; calcium/calcium-m…	1208.5	0.200724	0.0519445	3.8642	0.000111453	0.00487627
H1f0	H1f0	H1 histone family, member 0	ENCODES a protein that exhibits AT DNA binding (ortholog); chromatin DNA binding (ortholog); double-stranded DNA binding (ortholog); INVOLVED IN chromatin silencing (ortholog); negative regulation of transcription by RNA polymerase II (ortholog); positive regulation of transcription regulatory region DNA binding (ortholog); ASSOCIATED WITH acute myeloid leukemia (ortholog); FOUND IN actin cytoske…	1585.01	0.200371	0.0525962	3.8096	0.00013919	0.00570191
Trim32	Trim32	tripartite motif-containing 32	ENCODES a protein that exhibits identical protein binding (ortholog); myosin binding (ortholog); protein self-association (ortholog); INVOLVED IN actin ubiquitination (ortholog); axon development (ortholog); fat cell differentiation (ortholog); PARTICIPATES IN ubiquitin/proteasome degradation pathway; ASSOCIATED WITH autosomal recessive limb-girdle muscular dystrophy (ortholog); autosomal recessi…	1691.57	0.200306	0.0486309	4.11891	3.80672e-05	0.00217626
Gpr158	Gpr158	G protein-coupled receptor 158	ENCODES a protein that exhibits G protein-coupled receptor activity (inferred); INVOLVED IN G protein-coupled receptor signaling pathway (ortholog); protein localization to plasma membrane (ortholog); FOUND IN membrane (ortholog); INTERACTS WITH 6-propyl-2-thiouracil; bisphenol A; 2,2',4,4'-Tetrabromodiphenyl ether (ortholog)	2740.05	0.200146	0.0500678	3.99749	6.40167e-05	0.00321659
Hspa9	Hspa9	heat shock protein family A member 9	ENCODES a protein that exhibits chaperone binding; fibroblast growth factor binding; heat shock protein binding; INVOLVED IN cellular response to interleukin-1; negative regulation of cell death; protein autophosphorylation; PARTICIPATES IN mitochondrial iron-sulfur cluster protein biogenesis pathway; presequence pathway of mitochondrial protein import; RNA degradation pathway; ASSOCIATED WITH br…	2009.15	0.200085	0.0674219	2.96765	0.00300087	0.0484319
Ppp2ca	Ppp2ca	collagen alpha-1(XXIII) chain	ENCODES a protein that exhibits identical protein binding; FOUND IN collagen trimer (inferred); integral component of membrane (inferred); plasma membrane (inferred)	1314.46	0.199684	0.0483001	4.13424	3.56125e-05	0.00211354
Mapk9	Mapk9	mitogen-activated protein kinase 9	ENCODES a protein that exhibits ATP binding; cysteine-type endopeptidase activator activity involved in apoptotic process; JUN kinase activity; INVOLVED IN cellular hyperosmotic response; cellular response to amyloid-beta; cellular response to growth factor stimulus; PARTICIPATES IN c-Jun N-terminal kinases MAPK signaling pathway; FasL mediated signaling pathway; glypican signaling pathway; ASSOC…	3203.77	0.199485	0.0662501	3.01108	0.00260317	0.0448855
Ache	Ache	acetylcholinesterase	ENCODES a protein that exhibits acetylcholine binding; acetylcholinesterase activity; choline binding; INVOLVED IN acetylcholine catabolic process; acetylcholine metabolic process; choline metabolic process; PARTICIPATES IN acetylcholine metabolic pathway; acetylcholine signaling pathway via muscarinic acetylcholine receptor; acetylcholine signaling pathway via nicotinic acetylcholine receptor; A…	1067.59	0.199315	0.0648209	3.07486	0.00210603	0.0388344
Abhd13	Abhd13	abhydrolase domain containing 13	ENCODES a protein that exhibits palmitoyl-(protein) hydrolase activity (ortholog); INVOLVED IN protein depalmitoylation (ortholog); FOUND IN cytoplasm (ortholog); dendrite cytoplasm (ortholog); INTERACTS WITH 2-methoxyethanol; 3H-1,2-dithiole-3-thione; bisphenol A	862.027	0.198042	0.0631969	3.13372	0.00172603	0.0344408
Nrn1	Nrn1	neuritin 1	ENCODES a protein that exhibits protein heterodimerization activity (ortholog); protein homodimerization activity (ortholog); INVOLVED IN nervous system development; neuron projection extension (ortholog); regulation of synaptic vesicle exocytosis (ortholog); FOUND IN AMPA glutamate receptor complex (ortholog); anchored component of plasma membrane (ortholog); extracellular space (ortholog); INTE…	1387.5	0.197983	0.0557711	3.54992	0.000385349	0.0122692
Bcat1	Bcat1	branched chain amino acid transaminase 1	ENCODES a protein that exhibits branched-chain-amino-acid transaminase activity; identical protein binding; INVOLVED IN branched-chain amino acid catabolic process (ortholog); PARTICIPATES IN 3-hydroxy-3-methylglutaryl-CoA lyase deficiency pathway; 3-hydroxyisobutyric aciduria pathway; 3-methylcrotonyl CoA carboxylase 1 deficiency pathway; ASSOCIATED WITH Brain Injuries; cholestasis (ortholog); W…	22871.5	0.197963	0.0323474	6.11989	9.36397e-10	4.63264e-07
Rab3b	Rab3b	RAB3B, member RAS oncogene family	ENCODES a protein that exhibits GDP binding (ortholog); GTP-dependent protein binding (ortholog); GTPase activity (ortholog); INVOLVED IN antigen processing and presentation (ortholog); peptidyl-cysteine methylation (ortholog); positive regulation of dopamine uptake involved in synaptic transmission (ortholog); FOUND IN anchored component of synaptic vesicle membrane; cytosol; cytoplasm (ortholog…	694.512	0.197824	0.0600297	3.29543	0.000982705	0.0237604
Slc30a5	Slc30a5	solute carrier family 30 member 5	ENCODES a protein that exhibits zinc ion transmembrane transporter activity (ortholog); INVOLVED IN cellular zinc ion homeostasis (ortholog); cobalt ion transport (ortholog); response to zinc ion (ortholog); ASSOCIATED WITH Bradycardia (ortholog); FOUND IN apical plasma membrane (ortholog); Golgi apparatus (ortholog); membrane (ortholog); INTERACTS WITH 2,6-dinitrotoluene; aldehydo-D-glucose; bis…	986.796	0.197446	0.060247	3.27727	0.00104816	0.0248574
Slitrk1	Slitrk1	SLIT and NTRK-like family, member 1	INVOLVED IN regulation of synapse organization; adult behavior (ortholog); axonogenesis (ortholog); ASSOCIATED WITH Chromosome 13q Deletion Syndrome (ortholog); chromosome 13q14 deletion syndrome (ortholog); Gilles de la Tourette syndrome (ortholog); FOUND IN GABA-ergic synapse; glutamatergic synapse; integral component of postsynaptic density membrane; INTERACTS WITH 17alpha-ethynylestradiol; bi…	1269.49	0.197232	0.0627445	3.14342	0.00166988	0.0339332
Got1	Got1	glutamic-oxaloacetic transaminase 1	ENCODES a protein that exhibits carboxylic acid binding; L-aspartate:2-oxoglutarate aminotransferase activity; L-cysteine:2-oxoglutarate aminotransferase activity; INVOLVED IN aspartate metabolic process; cellular response to mechanical stimulus; dicarboxylic acid metabolic process; PARTICIPATES IN gluconeogenesis pathway; AGAT deficiency pathway; alkaptonuria pathway; ASSOCIATED WITH Acute Lung …	7290.61	0.19721	0.0333476	5.91377	3.3436e-09	1.30329e-06
Atp6v1h	Atp6v1h	ATPase H+ transporting V1 subunit H	ENCODES a protein that exhibits proton-transporting ATPase activity, rotational mechanism (inferred); INVOLVED IN endocytosis (ortholog); PARTICIPATES IN oxidative phosphorylation pathway; phagocytosis pathway; rheumatoid arthritis pathway; FOUND IN vacuolar proton-transporting V-type ATPase, V1 domain (inferred); INTERACTS WITH bisphenol A; cadmium dichloride; flutamide	2989.15	0.196891	0.0469394	4.19457	2.73388e-05	0.00172382
Vps29	Vps29	VPS29 retromer complex component	ENCODES a protein that exhibits metal ion binding (inferred); INVOLVED IN retrograde transport, endosome to plasma membrane (ortholog); PARTICIPATES IN retromer-mediated pathway; FOUND IN cytosol (ortholog); endosome (ortholog); intracellular membrane-bounded organelle (ortholog); INTERACTS WITH 1,3,5-trinitro-1,3,5-triazinane; 3H-1,2-dithiole-3-thione; benzo[a]pyrene	1216.9	0.196444	0.0625705	3.13957	0.00169197	0.0342125
Ola1	Ola1	Obg-like ATPase 1	ENCODES a protein that exhibits ATP binding (ortholog); ATPase activity (ortholog); INVOLVED IN ATP metabolic process (ortholog); ASSOCIATED WITH prostate cancer (ortholog); FOUND IN centrosome (ortholog); cytoplasm (ortholog); cytosol (ortholog); INTERACTS WITH (S)-10-[(DIMETHYLAMINO)METHYL]-4-ETHYL-4,9-DIHYDROXY-1H-PYRANO[3',4':6,7]INOLIZINO[1,2-B]-QUINOLINE-3,14(4H,12H)-DIONE; 2,4-dibromopheny…	1881.98	0.196196	0.0492253	3.98568	6.72875e-05	0.00334177
Gars	Gars	glycyl-tRNA synthetase	ENCODES a protein that exhibits bis(5'-nucleosyl)-tetraphosphatase (asymmetrical) activity (ortholog); glycine-tRNA ligase activity (ortholog); identical protein binding (ortholog); INVOLVED IN diadenosine tetraphosphate biosynthetic process (ortholog); glycyl-tRNA aminoacylation (ortholog); tRNA aminoacylation for protein translation (ortholog); PARTICIPATES IN dihydropyrimidine dehydrogenase de…	2069.94	0.196126	0.0531367	3.69097	0.000223398	0.00821018
Drg1	Drg1	developmentally regulated GTP binding protein 1	ENCODES a protein that exhibits identical protein binding (ortholog); INVOLVED IN positive regulation of microtubule polymerization (inferred); regulation of mitotic spindle assembly (inferred); FOUND IN cytosol (ortholog); nuclear body (ortholog); polysome (ortholog); INTERACTS WITH 17beta-estradiol; 2,3,7,8-tetrachlorodibenzodioxine; bisphenol A	840.517	0.193432	0.062987	3.07098	0.00213354	0.0391929
Mal2	Mal2	mal, T-cell differentiation protein 2	INVOLVED IN transcytosis (inferred); FOUND IN glutamatergic synapse; hippocampal mossy fiber to CA3 synapse; integral component of synaptic vesicle membrane; INTERACTS WITH bisphenol A; cobalt dichloride; diuron	3001.77	0.192988	0.058194	3.3163	0.000912189	0.0224779
Nrxn3	Nrxn3	neurexin 3	ENCODES a protein that exhibits calcium channel regulator activity (ortholog); INVOLVED IN adult behavior (ortholog); chemical synaptic transmission (ortholog); learning (ortholog); ASSOCIATED WITH autism spectrum disorder (ortholog); autistic disorder (ortholog); fragile X syndrome (ortholog); FOUND IN GABA-ergic synapse (ortholog); protein-containing complex (ortholog); INTERACTS WITH 17alpha-e…	1447.39	0.192349	0.0576553	3.33618	0.000849378	0.0212974
Larp6	Larp6	La ribonucleoprotein domain family, member 6	ENCODES a protein that exhibits mRNA 5'-UTR binding (ortholog); myosin binding (ortholog); RNA stem-loop binding (ortholog); INVOLVED IN positive regulation of collagen biosynthetic process (ortholog); positive regulation of mRNA binding (ortholog); positive regulation of translation (ortholog); FOUND IN nucleus (ortholog); polysome (ortholog); ribonucleoprotein complex (ortholog); INTERACTS WITH…	676.707	0.192315	0.0645099	2.98116	0.00287157	0.0476229
Dclk1	Dclk1	doublecortin-like kinase 1	ENCODES a protein that exhibits protein kinase activity; INVOLVED IN protein phosphorylation; axon extension (ortholog); axonogenesis (ortholog); ASSOCIATED WITH Colorectal Neoplasms (ortholog); FOUND IN axon; growth cone; postsynaptic density (ortholog); INTERACTS WITH (S)-10-[(DIMETHYLAMINO)METHYL]-4-ETHYL-4,9-DIHYDROXY-1H-PYRANO[3',4':6,7]INOLIZINO[1,2-B]-QUINOLINE-3,14(4H,12H)-DIONE; 3,3',4,4…	11067.6	0.191204	0.0617577	3.09603	0.00196129	0.0369372
Grb2	Grb2	Grb2-binding adaptor protein, transmembrane	INVOLVED IN B cell homeostasis (ortholog); B cell proliferation involved in immune response (ortholog); immunoglobulin production involved in immunoglobulin mediated immune response (ortholog); FOUND IN integral component of membrane (inferred); INTERACTS WITH bisphenol A; trichloroethene; (+)-catechin (ortholog)	1059.4	0.191134	0.0562007	3.40093	0.000671572	0.0179221
Gpm6a	Gpm6a	glycoprotein m6a	ENCODES a protein that exhibits calcium channel activity; INVOLVED IN positive regulation of filopodium assembly; regulation of synapse organization; synapse assembly; FOUND IN filopodium; glutamatergic synapse; integral component of presynaptic active zone membrane; INTERACTS WITH 2,2',4,4'-Tetrabromodiphenyl ether; 6-propyl-2-thiouracil; ammonium chloride	22807.2	0.190535	0.0488401	3.90121	9.57123e-05	0.00438131
Atp1a3	Atp1a3	ATPase Na+/K+ transporting subunit alpha 3	ENCODES a protein that exhibits amyloid-beta binding; D1 dopamine receptor binding; chaperone binding (ortholog); INVOLVED IN cellular response to amyloid-beta; cellular response to retinoic acid; cellular response to thyroid hormone stimulus; PARTICIPATES IN acebutolol pharmacodynamics pathway; adrenergic beta receptor agonist and beta-blocker pharmacodynamics pathway; alfentanil pharmacodynamic…	35349.6	0.190398	0.0495377	3.84351	0.000121289	0.00521786
Gprasp1	Gprasp1	G protein-coupled receptor associated sorting protein 1	INVOLVED IN endosome to lysosome transport (ortholog); G protein-coupled receptor catabolic process (ortholog); ASSOCIATED WITH intellectual disability (ortholog); FOUND IN cytoplasm; nucleus; cytosol (ortholog); INTERACTS WITH 17alpha-ethynylestradiol; 2,6-dinitrotoluene; 6-propyl-2-thiouracil	7402.05	0.190295	0.0498856	3.81464	0.000136384	0.0056575
Omg	Omg	neurofibromin 1	ENCODES a protein that exhibits microtubule binding; syndecan binding; GTPase activator activity (ortholog); INVOLVED IN cellular response to dexamethasone stimulus; cellular response to nerve growth factor stimulus; positive regulation of neuron projection development; PARTICIPATES IN forkhead class A signaling pathway; syndecan signaling pathway; mitogen activated protein kinase signaling pathw…	2717.17	0.190035	0.0460038	4.13084	3.61434e-05	0.00212289
Slc2a13	Slc2a13	solute carrier family 2 member 13	INVOLVED IN myo-inositol transport (inferred); transmembrane transport (inferred); ASSOCIATED WITH substance-related disorder (ortholog); INTERACTS WITH 6-propyl-2-thiouracil; acrylamide; ammonium chloride	2144.83	0.188507	0.0600298	3.14022	0.0016882	0.0341974
Prpsap2	Prpsap2	phosphoribosyl pyrophosphate synthetase-associated protein 2	ENCODES a protein that exhibits magnesium ion binding (inferred); ribose phosphate diphosphokinase activity (inferred); INVOLVED IN bone development (ortholog); ASSOCIATED WITH Chromosome 17, Trisomy 17p11 2 (ortholog); Smith-Magenis syndrome (ortholog); FOUND IN protein-containing complex; ribose phosphate diphosphokinase complex; INTERACTS WITH 2,4-dinitrotoluene; 2,6-dinitrotoluene; 3,3',5,5'-…	1150.01	0.188404	0.0600499	3.13746	0.0017042	0.0343053
Pafah1b2	Pafah1b2	platelet-activating factor acetylhydrolase 1b, catalytic subunit 2	ENCODES a protein that exhibits platelet-activating factor acetyltransferase activity; protein heterodimerization activity; protein homodimerization activity; INVOLVED IN brain development; positive regulation of macroautophagy (ortholog); spermatogenesis (ortholog); PARTICIPATES IN altered Reelin signaling pathway; Reelin signaling pathway; ether lipid metabolic pathway; ASSOCIATED WITH lymphoma…	1853.36	0.188255	0.058932	3.19445	0.00140099	0.0296129
Gria4	Gria4	glutamate ionotropic receptor AMPA type subunit 4	ENCODES a protein that exhibits AMPA glutamate receptor activity; identical protein binding; ionotropic glutamate receptor activity; INVOLVED IN chemical synaptic transmission; modulation of chemical synaptic transmission; positive regulation of synaptic transmission, glutamatergic; PARTICIPATES IN glutamate signaling pathway; ASSOCIATED WITH genetic disease (ortholog); intellectual disability (o…	2168.84	0.188228	0.0463449	4.06146	4.87668e-05	0.00263566
Tmx4	Tmx4	thioredoxin-related transmembrane protein 4	INVOLVED IN cell redox homeostasis (inferred); FOUND IN cell (inferred); integral component of membrane (inferred); INTERACTS WITH 1,2-dimethylhydrazine; 2,4-dinitrotoluene; 6-propyl-2-thiouracil	5797	0.187636	0.0394952	4.75085	2.0256e-06	0.000267122
Oxr1	Oxr1	oxidation resistance 1	ENCODES a protein that exhibits oxidoreductase activity (ortholog); INVOLVED IN adult walking behavior (ortholog); cellular response to hydroperoxide (ortholog); negative regulation of cellular response to oxidative stress (ortholog); FOUND IN nucleolus; intracellular membrane-bounded organelle (ortholog); nucleoplasm (ortholog); INTERACTS WITH 2,3,7,8-tetrachlorodibenzodioxine; 3H-1,2-dithiole-3…	5587.33	0.187541	0.0520882	3.60046	0.000317653	0.0108095
Fez1	Fez1	fasciculation and elongation protein zeta 1	ENCODES a protein that exhibits protein kinase C binding; protein N-terminus binding; gamma-tubulin binding (ortholog); INVOLVED IN cellular response to growth factor stimulus; establishment of cell polarity; establishment of mitochondrion localization; PARTICIPATES IN mitochondria transport pathway; ASSOCIATED WITH Parkinson's disease; esophageal cancer (ortholog); schizophrenia (ortholog); FOUN…	4396.71	0.187236	0.0466061	4.01742	5.8838e-05	0.00305175
Epha4	Epha4	Eph receptor A4	ENCODES a protein that exhibits ephrin receptor binding; DH domain binding (ortholog); GPI-linked ephrin receptor activity (ortholog); INVOLVED IN glial cell migration; negative regulation of axon regeneration; positive regulation of dendrite morphogenesis; PARTICIPATES IN ephrin - ephrin receptor bidirectional signaling axis; ASSOCIATED WITH Hyperalgesia; Hypoxia-Ischemia, Brain; Spinal Cord Inj…	3512.43	0.187177	0.0628832	2.97658	0.00291482	0.0477555
Ngly1	Ngly1	N-glycanase 1	ENCODES a protein that exhibits peptide-N4-(N-acetyl-beta-glucosaminyl)asparagine amidase activity (ortholog); INVOLVED IN glycoprotein catabolic process (ortholog); protein deglycosylation (ortholog); PARTICIPATES IN Endoplasmic Reticulum-associated degradation pathway; ASSOCIATED WITH genetic disease (ortholog); intellectual disability (ortholog); neuropathy (ortholog); FOUND IN cytoplasm (orth…	649.079	0.186778	0.0629681	2.96623	0.00301471	0.0484728
Pde1b	Pde1b	phosphodiesterase 1B	ENCODES a protein that exhibits cyclic-nucleotide phosphodiesterase activity; 3',5'-cyclic-AMP phosphodiesterase activity (ortholog); 3',5'-cyclic-GMP phosphodiesterase activity (ortholog); INVOLVED IN cellular response to granulocyte macrophage colony-stimulating factor stimulus (ortholog); cellular response to macrophage colony-stimulating factor stimulus (ortholog); locomotory behavior (orthol…	1591.25	0.185688	0.0508335	3.65287	0.000259325	0.00921464
Nrip3	Nrip3	nuclear receptor interacting protein 3	ENCODES a protein that exhibits aspartic-type endopeptidase activity (inferred); INVOLVED IN proteolysis (inferred); INTERACTS WITH 1,3-dinitrobenzene; 6-propyl-2-thiouracil; acrylamide	3462.12	0.185468	0.0623687	2.97373	0.00294203	0.047861
Ctnna2	Ctnna2	catenin alpha 2	ENCODES a protein that exhibits identical protein binding (ortholog); INVOLVED IN axonogenesis (ortholog); brain morphogenesis (ortholog); dendrite morphogenesis (ortholog); PARTICIPATES IN arrhythmogenic right ventricular cardiomyopathy pathway; endometrial cancer pathway; ASSOCIATED WITH complex cortical dysplasia with other brain malformations 9 (ortholog); lissencephaly (ortholog); Stomach Ne…	2323.51	0.184084	0.0467775	3.9353	8.30926e-05	0.00397962
Ufd1l	Ufd1	ubiquitin recognition factor in ER associated degradation 1	ENCODES a protein that exhibits ATPase binding; protein-containing complex binding; signaling receptor binding; INVOLVED IN ER-associated misfolded protein catabolic process (ortholog); negative regulation of RIG-I signaling pathway (ortholog); negative regulation of type I interferon production (ortholog); PARTICIPATES IN schizophrenia pathway; Endoplasmic Reticulum-associated degradation pathwa…	1491.39	0.183525	0.0512544	3.58067	0.000342715	0.0113911
Sephs2	Sephs2	selenophosphate synthetase 2	ENCODES a protein that exhibits selenide, water dikinase activity (ortholog); INVOLVED IN selenium compound metabolic process (ortholog); selenocysteine biosynthetic process (ortholog); PARTICIPATES IN selenoamino acid metabolic pathway; INTERACTS WITH 17alpha-ethynylestradiol; 2,4-dinitrotoluene; 3H-1,2-dithiole-3-thione	1331.75	0.183092	0.0580938	3.15167	0.00162339	0.0331983
Tusc3	Tusc3	tumor suppressor candidate 3	ENCODES a protein that exhibits magnesium ion transmembrane transporter activity (ortholog); oligosaccharyltransferase complex binding (ortholog); INVOLVED IN cognition (ortholog); magnesium ion transport (ortholog); protein N-linked glycosylation via asparagine (ortholog); PARTICIPATES IN Endoplasmic Reticulum-associated degradation pathway; N-linked glycan biosynthetic pathway; ASSOCIATED WITH …	3432.27	0.182785	0.0558675	3.27177	0.00106878	0.0250871
Gaa	Gaa	glucosidase, alpha, acid	ENCODES a protein that exhibits alpha-1,4-glucosidase activity; carbohydrate binding; alpha-glucosidase activity (ortholog); INVOLVED IN glycogen catabolic process; cardiac muscle contraction (ortholog); diaphragm contraction (ortholog); PARTICIPATES IN galactose metabolic pathway; galactosemia pathway; starch and sucrose metabolic pathway; ASSOCIATED WITH Cardiac Form of Generalized Glycogenosis…	3997.26	0.182471	0.0409693	4.45385	8.43437e-06	0.000774938
Hnrnph2	Hnrnph2	heterogeneous nuclear ribonucleoprotein H2	ENCODES a protein that exhibits RNA binding (inferred); ASSOCIATED WITH Fabry disease (ortholog); genetic disease (ortholog); Mental Retardation, X-Linked, Syndromic, Bain Type (ortholog); FOUND IN postsynaptic density; cytosol (ortholog); nucleoplasm (ortholog); INTERACTS WITH bisphenol A; finasteride; flutamide	1707.47	0.182155	0.0516757	3.52496	0.000423544	0.0131914
Zfand5	Zfand5	zinc finger AN1-type containing 5	ENCODES a protein that exhibits DNA binding (inferred); zinc ion binding (inferred); INVOLVED IN face development (ortholog); fibroblast migration (ortholog); in utero embryonic development (ortholog); ASSOCIATED WITH Prostatic Neoplasms (ortholog); FOUND IN cytoplasm (inferred); INTERACTS WITH 17alpha-ethynylestradiol; 2,3,7,8-tetrachlorodibenzodioxine; bisphenol A	4050.23	0.182053	0.0437803	4.15834	3.2057e-05	0.00195426
Ranbp6	Ranbp6	RAN binding protein 6	INTERACTS WITH 17alpha-ethynylestradiol; 2,4-dinitrotoluene; 2,6-dinitrotoluene	906.541	0.182033	0.0583501	3.11967	0.00181052	0.0351263
Actr10	Actr10	actin-related protein 10 homolog	INVOLVED IN microtubule-based movement (ortholog); PARTICIPATES IN mitochondria transport pathway; FOUND IN dynactin complex (ortholog); INTERACTS WITH 2,6-dinitrotoluene; benzo[a]pyrene; bisphenol A	1336.87	0.181214	0.0579269	3.12833	0.00175805	0.0348441
Ndrg4	Ndrg4	NDRG family member 4	INVOLVED IN brain development; positive regulation of ERK1 and ERK2 cascade; positive regulation of neuron projection development; ASSOCIATED WITH glioblastoma multiforme (ortholog); malignant glioma (ortholog); transient cerebral ischemia (ortholog); FOUND IN endoplasmic reticulum membrane; mitochondrion; basolateral plasma membrane (ortholog); INTERACTS WITH 3,3',4,4',5-pentachlorobiphenyl; amm…	31725.9	0.180974	0.0304518	5.94297	2.79896e-09	1.2001e-06
Calm2	Calm2	calmodulin 2	ENCODES a protein that exhibits adenylate cyclase binding; calcium ion binding; ion channel binding; INVOLVED IN activation of adenylate cyclase activity; calcium-mediated signaling; establishment of protein localization to membrane; PARTICIPATES IN adenosine monophosphate-activated protein kinase (AMPK) signaling pathway; calcium/calcium-mediated signaling pathway; calcium/calmodulin dependent k…	12110.3	0.180905	0.048983	3.69321	0.000221441	0.00818504
Enpp5	Enpp5	ectonucleotide pyrophosphatase/phosphodiesterase 5	ENCODES a protein that exhibits hydrolase activity (inferred); metal ion binding (inferred); INVOLVED IN cell communication; ASSOCIATED WITH Prostatic Neoplasms (ortholog); FOUND IN membrane; plasma membrane; INTERACTS WITH aflatoxin B1; beta-naphthoflavone; bisphenol A	4209.84	0.179932	0.04729	3.80487	0.000141881	0.00579369
Ywhaz	Ywhaz	tyrosine 3-monooxygenase/tryptophan 5-monooxygenase activation protein, zeta	ENCODES a protein that exhibits protein-containing complex binding; identical protein binding (ortholog); ion channel binding (ortholog); INVOLVED IN histamine secretion by mast cell; protein targeting to mitochondrion; response to drug; PARTICIPATES IN granulocyte-macrophage colony-stimulating factor signaling pathway; histone modification pathway; insulin responsive facilitative sugar transport…	20414.3	0.179675	0.0414927	4.33027	1.48924e-05	0.00115398
Dapk1	Dapk1	death associated protein kinase 1	ENCODES a protein that exhibits ATP binding (ortholog); calmodulin binding (ortholog); calmodulin-dependent protein kinase activity (ortholog); INVOLVED IN apoptotic process (ortholog); apoptotic signaling pathway (ortholog); cellular response to hydroperoxide (ortholog); PARTICIPATES IN type II interferon signaling pathway; urinary bladder cancer pathway; ASSOCIATED WITH acute myeloid leukemia (…	1890.62	0.178569	0.0571719	3.12337	0.00178795	0.0351089
Ppp1r2	Ppp1r2	protein phosphatase 1, regulatory (inhibitor) subunit 2	ENCODES a protein that exhibits protein domain specific binding; INVOLVED IN negative regulation of protein binding; FOUND IN cytoplasm; dendritic spine; growth cone; INTERACTS WITH 2,4-dinitrotoluene; ammonium chloride; bis(2-chloroethyl) sulfide	3306.3	0.178028	0.0390036	4.5644	5.00935e-06	0.000532523
Ccdc32	Ccdc32	coiled-coil domain containing 32	INTERACTS WITH 2-methoxyethanol; vinclozolin; 2-methylcholine (ortholog)	1268.6	0.177769	0.0599437	2.96561	0.00302087	0.048477
Ube2ql1	Ube2ql1	ubiquitin-conjugating enzyme E2Q family-like 1	ENCODES a protein that exhibits ubiquitin conjugating enzyme activity (ortholog); INVOLVED IN protein ubiquitination (inferred); PARTICIPATES IN ubiquitin/proteasome degradation pathway; FOUND IN nucleus (ortholog); plasma membrane (ortholog); INTERACTS WITH 6-propyl-2-thiouracil; acrylamide; bisphenol A	2646.62	0.177422	0.0556499	3.18819	0.00143169	0.0300421
Mtmr2	Mtmr2	myotubularin related protein 2	ENCODES a protein that exhibits phosphatidylinositol phosphate phosphatase activity (ortholog); phosphatidylinositol-3,5-bisphosphate 3-phosphatase activity (ortholog); phosphatidylinositol-3-phosphatase activity (ortholog); INVOLVED IN dendritic spine maintenance; negative regulation of endocytosis; negative regulation of excitatory postsynaptic potential; ASSOCIATED WITH Charcot-Marie-Tooth dis…	2804.43	0.177349	0.0559864	3.16771	0.00153642	0.0318245
Smpd3	Smpd3	sphingomyelin phosphodiesterase 3	ENCODES a protein that exhibits neutral sphingomyelin phosphodiesterase activity (ortholog); sphingomyelin phosphodiesterase activity (ortholog); INVOLVED IN aging; artery smooth muscle contraction; cellular response to interleukin-1; PARTICIPATES IN ceramide signaling pathway; sphingolipid metabolic pathway; ASSOCIATED WITH chronic obstructive pulmonary disease; pulmonary hypertension; transient…	1539.63	0.176673	0.0472276	3.74089	0.000183371	0.00697839
Arf1	Arf1	ADP-ribosylation factor 1	ENCODES a protein that exhibits GDP binding; GTP binding; magnesium ion binding; INVOLVED IN actin filament organization; dendritic spine organization; Golgi to transport vesicle transport; PARTICIPATES IN Arf family mediated signaling pathway; phosphatidylinositol 3-kinase class I signaling pathway; vascular endothelial growth factor signaling pathway; ASSOCIATED WITH acute pancreatitis (ortholo…	2966.29	0.176162	0.0483059	3.6468	0.000265521	0.00938297
Cct2	Cct2	chaperonin containing TCP1 subunit 2	ENCODES a protein that exhibits protein binding involved in protein folding (ortholog); ubiquitin protein ligase binding (ortholog); INVOLVED IN binding of sperm to zona pellucida (ortholog); chaperone mediated protein folding independent of cofactor (ortholog); chaperone-mediated protein complex assembly (ortholog); ASSOCIATED WITH osteoporosis (ortholog); FOUND IN cell body (ortholog); chaperon…	2104.37	0.176117	0.0436584	4.03398	5.4839e-05	0.00289096
Taf9	Taf9	TATA-box binding protein associated factor 9	ENCODES a protein that exhibits activating transcription factor binding (ortholog); ATPase binding (ortholog); C2H2 zinc finger domain binding (ortholog); INVOLVED IN positive regulation of transcription by RNA polymerase II; response to L-glutamate; box C/D snoRNP assembly (ortholog); PARTICIPATES IN de novo purine biosynthetic pathway; RNA polymerase II transcription initiation pathway; ribosom…	1482.84	0.17602	0.0562823	3.12745	0.00176331	0.0348946
Thoc7	Thoc7	THO complex 7	INVOLVED IN mRNA export from nucleus (ortholog); viral mRNA export from host cell nucleus (ortholog); PARTICIPATES IN NXF1-NXT1 export pathway; RNA transport pathway; FOUND IN cytoplasm (ortholog); cytosol (ortholog); nuclear chromosome, telomeric region (ortholog); INTERACTS WITH (S)-10-[(DIMETHYLAMINO)METHYL]-4-ETHYL-4,9-DIHYDROXY-1H-PYRANO[3',4':6,7]INOLIZINO[1,2-B]-QUINOLINE-3,14(4H,12H)-DION…	922.323	0.175786	0.0591537	2.97168	0.00296178	0.047861
Eif4a2	Eif4a2	eukaryotic translation initiation factor 4A2	ENCODES a protein that exhibits ATPase activity (ortholog); INVOLVED IN cellular response to leukemia inhibitory factor (ortholog); negative regulation of RNA-directed 5'-3' RNA polymerase activity (ortholog); PARTICIPATES IN translation initiation pathway; RNA transport pathway; ASSOCIATED WITH 3MC syndrome 1 (ortholog); Neoplasm Metastasis (ortholog); FOUND IN perinuclear region of cytoplasm (o…	11075.1	0.175643	0.0358864	4.89442	9.85942e-07	0.000154661
Dhx9	Dhx9	DExH-box helicase 9	ENCODES a protein that exhibits ATP binding (ortholog); ATP-dependent 3'-5' DNA helicase activity (ortholog); ATP-dependent 3'-5' DNA/RNA helicase activity (ortholog); INVOLVED IN alternative mRNA splicing, via spliceosome (ortholog); cellular response to exogenous dsRNA (ortholog); cellular response to heat (ortholog); PARTICIPATES IN aldosterone signaling pathway; FOUND IN actin cytoskeleton (o…	1898.31	0.175144	0.0579338	3.02318	0.00250134	0.043681
Ugcg	Ugcg	UDP-glucose ceramide glucosyltransferase	ENCODES a protein that exhibits ceramide glucosyltransferase activity; PARTICIPATES IN Fabry disease pathway; Gaucher's disease pathway; Krabbe disease pathway; ASSOCIATED WITH Experimental Liver Cirrhosis (ortholog); Myocardial Ischemia (ortholog); FOUND IN Golgi membrane (inferred); integral component of membrane (inferred); INTERACTS WITH (S)-10-[(DIMETHYLAMINO)METHYL]-4-ETHYL-4,9-DIHYDROXY-1H…	1974.4	0.174951	0.0494554	3.53754	0.000403868	0.0127016
Tmem35	Tmem35a	transmembrane protein 35A	FOUND IN cytoplasmic vesicle (inferred); integral component of membrane (inferred); peroxisomal membrane (inferred); INTERACTS WITH (S)-10-[(DIMETHYLAMINO)METHYL]-4-ETHYL-4,9-DIHYDROXY-1H-PYRANO[3',4':6,7]INOLIZINO[1,2-B]-QUINOLINE-3,14(4H,12H)-DIONE; 17alpha-ethynylestradiol; 6-propyl-2-thiouracil	1673.34	0.174619	0.0545347	3.20197	0.00136491	0.0290196
Vsnl1	Vsnl1	visinin-like 1	ENCODES a protein that exhibits calcium ion binding (inferred); INVOLVED IN negative regulation of insulin secretion (ortholog); positive regulation of exocytosis (ortholog); positive regulation of insulin secretion involved in cellular response to glucose stimulus (ortholog); ASSOCIATED WITH Alzheimer's disease (ortholog); FOUND IN cytosol (ortholog); membrane (ortholog); INTERACTS WITH 11-CYCLO…	10507.1	0.17456	0.0383455	4.55228	5.30667e-06	0.000546078
Glrx3	Glrx3	glutaredoxin 3	ENCODES a protein that exhibits protein kinase C binding; identical protein binding (ortholog); INVOLVED IN [2Fe-2S] cluster assembly (ortholog); negative regulation of cardiac muscle hypertrophy (ortholog); protein maturation by iron-sulfur cluster transfer (ortholog); ASSOCIATED WITH Cardiomegaly (ortholog); FOUND IN dendrite; nucleus; Z disc (ortholog); INTERACTS WITH 17alpha-ethynylestradiol;…	1469.46	0.174328	0.0491548	3.5465	0.00039038	0.0123681
Txnl1	Txnl1	thioredoxin-like 1	ENCODES a protein that exhibits disulfide oxidoreductase activity (ortholog); INVOLVED IN cell redox homeostasis (inferred); oxidation-reduction process (inferred); FOUND IN cytoplasm (ortholog); cytosol (ortholog); INTERACTS WITH 1-naphthyl isothiocyanate; 2,4-dibromophenyl 2,4,5-tribromophenyl ether; 2,6-dinitrotoluene	1482.52	0.173626	0.0509544	3.40748	0.000655651	0.0176928
Fam131b	Fam131b	family with sequence similarity 131, member B	FOUND IN cytosol (ortholog); nucleoplasm (ortholog); INTERACTS WITH bisphenol A; Brodifacoum; dibutyl phthalate	3466.88	0.173485	0.0553745	3.13293	0.00173068	0.0344609
Ubl3	Ubl3	ubiquitin-like 3	FOUND IN plasma membrane (inferred); INTERACTS WITH 2,3,7,8-tetrachlorodibenzodioxine; bisphenol A; clofibric acid	3911.86	0.172977	0.0427732	4.04405	5.25353e-05	0.0027924
Odz3	Tenm3	teneurin transmembrane protein 3	ENCODES a protein that exhibits protein heterodimerization activity (ortholog); protein homodimerization activity (ortholog); INVOLVED IN camera-type eye morphogenesis (ortholog); homophilic cell adhesion via plasma membrane adhesion molecules (ortholog); positive regulation of neuron projection development (ortholog); ASSOCIATED WITH Cocaine-Related Disorders (ortholog); Microphthalmia, Isolated…	2189.59	0.172678	0.0579816	2.97816	0.00289987	0.0476934
Sod2	Sod2	superoxide dismutase 2	ENCODES a protein that exhibits DNA binding; enzyme binding; identical protein binding; INVOLVED IN aging; cellular response to ethanol; hydrogen peroxide biosynthetic process; PARTICIPATES IN hypertension pathway; Huntington's disease pathway; ASSOCIATED WITH abdominal aortic aneurysm; adult respiratory distress syndrome; Alcoholic Fatty Liver; FOUND IN cytoplasm; mitochondrial nucleoid; mitocho…	2838.99	0.172642	0.0533421	3.2365	0.00121005	0.0267438
Cnksr2	Cnksr2	connector enhancer of kinase suppressor of Ras 2	ENCODES a protein that exhibits identical protein binding; INVOLVED IN postsynapse organization; ASSOCIATED WITH syndromic X-linked mental retardation Hough type (ortholog); FOUND IN extrinsic component of postsynaptic density membrane; glutamatergic synapse; neuron projection; INTERACTS WITH acrylamide; ammonium chloride; benzo[a]pyrene	1999.42	0.172641	0.0554206	3.11511	0.00183875	0.0355133
Anks1b	Anks1b	ankyrin repeat and sterile alpha motif domain containing 1B	ENCODES a protein that exhibits ephrin receptor binding (ortholog); INVOLVED IN postsynapse to nucleus signaling pathway; receptor localization to synapse; regulation of synaptic plasticity by receptor localization to synapse (ortholog); ASSOCIATED WITH Wilson disease (ortholog); FOUND IN glutamatergic synapse; hippocampal mossy fiber to CA3 synapse; postsynaptic density; INTERACTS WITH bisphenol…	2786.99	0.17237	0.0527127	3.26999	0.0010755	0.0251988
Rab6a	Rab6a	RAB6A, member RAS oncogene family	ENCODES a protein that exhibits ATPase activator activity; ATPase binding; GTP binding; INVOLVED IN antigen processing and presentation (ortholog); early endosome to Golgi transport (ortholog); peptidyl-cysteine methylation (ortholog); FOUND IN Golgi apparatus; membrane; presynapse; INTERACTS WITH 3H-1,2-dithiole-3-thione; 6-propyl-2-thiouracil; ammonium chloride	11878.9	0.171999	0.0377027	4.56198	5.06746e-06	0.000534285
Iars	Iars	isoleucyl-tRNA synthetase	ENCODES a protein that exhibits GTPase binding (ortholog); isoleucine-tRNA ligase activity (ortholog); INVOLVED IN isoleucyl-tRNA aminoacylation (ortholog); PARTICIPATES IN aminoacyl-tRNA biosynthetic pathway; valine, leucine and isoleucine biosynthetic pathway; ASSOCIATED WITH GROWTH RETARDATION, INTELLECTUAL DEVELOPMENTAL DISORDER, HYPOTONIA, AND HEPATOPATHY (ortholog); FOUND IN aminoacyl-tRNA …	1195.15	0.171807	0.056833	3.02301	0.00250275	0.043681
Atp2b1	Atp2b1	ATPase plasma membrane Ca2+ transporting 1	ENCODES a protein that exhibits PDZ domain binding; calcium ion transmembrane transporter activity (ortholog); calcium-transporting ATPase activity involved in regulation of presynaptic cytosolic calcium ion concentration (ortholog); INVOLVED IN aging; brain development; calcium ion export; PARTICIPATES IN calcium transport pathway; calcium/calcium-mediated signaling pathway; ASSOCIATED WITH hype…	5972.84	0.171556	0.055326	3.10082	0.00192986	0.0366132
Ndufs1	Ndufs1	NADH:ubiquinone oxidoreductase core subunit S1	ENCODES a protein that exhibits NADH dehydrogenase (ubiquinone) activity (ortholog); INVOLVED IN apoptotic mitochondrial changes (ortholog); ATP metabolic process (ortholog); cellular respiration (ortholog); PARTICIPATES IN Alzheimer's disease pathway; Huntington's disease pathway; oxidative phosphorylation pathway; ASSOCIATED WITH Myocardial Reperfusion Injury; Agenesis of Corpus Callosum (ortho…	2821.25	0.170135	0.0522067	3.25887	0.00111858	0.0257856
Psmd14	Psmd14	proteasome 26S subunit, non-ATPase 14	ENCODES a protein that exhibits endopeptidase activator activity (ortholog); proteasome binding (ortholog); thiol-dependent ubiquitinyl hydrolase activity (ortholog); INVOLVED IN response to ethanol; double-strand break repair via homologous recombination (ortholog); double-strand break repair via nonhomologous end joining (ortholog); PARTICIPATES IN ataxia telangiectasia-mutated (ATM) signaling …	1187.11	0.169912	0.0554446	3.06453	0.00218011	0.0397206
Herc3	Herc3	HECT and RLD domain containing E3 ubiquitin protein ligase 3	ENCODES a protein that exhibits ubiquitin-protein transferase activity (inferred); INVOLVED IN protein ubiquitination (inferred); PARTICIPATES IN ubiquitin/proteasome degradation pathway; ASSOCIATED WITH liver benign neoplasm (ortholog); FOUND IN cytosol (ortholog); INTERACTS WITH (S)-10-[(DIMETHYLAMINO)METHYL]-4-ETHYL-4,9-DIHYDROXY-1H-PYRANO[3',4':6,7]INOLIZINO[1,2-B]-QUINOLINE-3,14(4H,12H)-DION…	2242.26	0.169673	0.0509867	3.3278	0.000875354	0.0218211
Tm9sf2	Tm9sf2	transmembrane 9 superfamily member 2	ASSOCIATED WITH precursor lymphoblastic lymphoma/leukemia (ortholog); FOUND IN endosome membrane (inferred); integral component of membrane (inferred); INTERACTS WITH 2,6-dinitrotoluene; bisphenol A; vinclozolin	2568.38	0.169438	0.0439246	3.85748	0.000114561	0.00497838
Ubqln2	Ubqln2	ubiquilin 2	INVOLVED IN negative regulation of clathrin-dependent endocytosis (ortholog); negative regulation of G protein-coupled receptor internalization (ortholog); positive regulation of ER-associated ubiquitin-dependent protein catabolic process (ortholog); PARTICIPATES IN Endoplasmic Reticulum-associated degradation pathway; ASSOCIATED WITH amyotrophic lateral sclerosis (ortholog); amyotrophic lateral …	3751.28	0.169302	0.0391216	4.32758	1.50753e-05	0.00116116
Eif3c	Eif3c	eukaryotic translation initiation factor 3, subunit C	ENCODES a protein that exhibits translation initiation factor activity (ortholog); INVOLVED IN positive regulation of mRNA binding (ortholog); positive regulation of translation (ortholog); translational initiation (ortholog); PARTICIPATES IN translation initiation pathway; RNA transport pathway; ASSOCIATED WITH schizophrenia (ortholog); FOUND IN eukaryotic translation initiation factor 3 complex…	2450.04	0.169244	0.0562422	3.00919	0.00261941	0.0450245
Rnf6	Rnf6	ring finger protein 6	ENCODES a protein that exhibits androgen receptor binding (ortholog); DNA binding (ortholog); ubiquitin protein ligase activity (ortholog); INVOLVED IN negative regulation of axon extension (ortholog); positive regulation of transcription, DNA-templated (ortholog); protein K27-linked ubiquitination (ortholog); ASSOCIATED WITH esophageal cancer (ortholog); Esophageal Neoplasms (ortholog); esophagu…	1536.25	0.169034	0.0543192	3.11186	0.00185911	0.0357989
Slc25a3	Slc25a3	solute carrier family 25 member 3	ENCODES a protein that exhibits protein-containing complex binding (ortholog); INVOLVED IN proton transmembrane transport (inferred); transmembrane transport (inferred); ASSOCIATED WITH Mitochondrial Phosphate Carrier Deficiency (ortholog); FOUND IN mitochondrion; INTERACTS WITH 17alpha-ethynylestradiol; 2,2,2-tetramine; 5-methoxy-2-\{[(4-methoxy-3,5-dimethylpyridin-2-yl)methyl]sulfinyl\}-1H-benz…	6981.84	0.168524	0.0380783	4.42572	9.61215e-06	0.000846857
Ptprn2	Ptprn2	protein tyrosine phosphatase, receptor type N2	ENCODES a protein that exhibits protein tyrosine phosphatase activity (inferred); INVOLVED IN negative regulation of GTPase activity; insulin secretion involved in cellular response to glucose stimulus (ortholog); neurotransmitter secretion (ortholog); PARTICIPATES IN type 1 diabetes mellitus pathway; ASSOCIATED WITH prediabetes syndrome (ortholog); prostate cancer (ortholog); type 1 diabetes mel…	4988.32	0.168309	0.0548797	3.06687	0.00216312	0.0395792
Get4	Get4	golgi to ER traffic protein 4	ENCODES a protein that exhibits chaperone binding (ortholog); INVOLVED IN cytoplasmic sequestering of protein (ortholog); maintenance of unfolded protein involved in ERAD pathway (ortholog); tail-anchored membrane protein insertion into ER membrane (ortholog); FOUND IN BAT3 complex (ortholog); cytoplasm (ortholog); cytosol (ortholog); INTERACTS WITH bisphenol A; endosulfan; flutamide	1209.8	0.168158	0.0493976	3.40418	0.000663624	0.0177468
Cpne4	Cpne4	copine 4	INTERACTS WITH 2,2',4,4'-Tetrabromodiphenyl ether; 2,3,7,8-tetrachlorodibenzodioxine; 6-propyl-2-thiouracil	1335.08	0.167946	0.0519912	3.23027	0.00123674	0.0269889
Slc25a5	Slc25a5	solute carrier family 25 member 5	ENCODES a protein that exhibits ubiquitin protein ligase binding (ortholog); INVOLVED IN cellular response to leukemia inhibitory factor (ortholog); negative regulation of mitochondrial outer membrane permeabilization involved in apoptotic signaling pathway (ortholog); positive regulation of cell proliferation (ortholog); PARTICIPATES IN calcium/calcium-mediated signaling pathway; Huntington's di…	2264.02	0.167822	0.0460608	3.64348	0.000268976	0.00945443
Cnr1	Cnr1	cannabinoid receptor 1	ENCODES a protein that exhibits cannabinoid receptor activity; drug binding; voltage-gated calcium channel activity involved in positive regulation of presynaptic cytosolic calcium levels (ortholog); INVOLVED IN aging; cannabinoid signaling pathway; G protein-coupled receptor signaling pathway; PARTICIPATES IN N-cadherin signaling pathway; ASSOCIATED WITH Ascites; Diabetes Mellitus, Experimental …	2856.04	0.167674	0.0539958	3.10532	0.00190072	0.0362744
Bend6	Bend6	BEN domain containing 6	ENCODES a protein that exhibits chromatin binding (ortholog); transcription corepressor activity (ortholog); INVOLVED IN negative regulation of Notch signaling pathway (ortholog); positive regulation of neuron differentiation (ortholog); FOUND IN nucleus (ortholog); INTERACTS WITH 6-propyl-2-thiouracil; bisphenol A; 17beta-estradiol (ortholog)	2810.6	0.167503	0.0426612	3.92635	8.62433e-05	0.00408416
Fkbp3	Fkbp3	FKBP prolyl isomerase 3	ENCODES a protein that exhibits peptidyl-prolyl cis-trans isomerase activity (inferred); INVOLVED IN protein peptidyl-prolyl isomerization (inferred); FOUND IN nucleus (ortholog); INTERACTS WITH 17alpha-ethynylestradiol; 2,4-dinitrotoluene; alendronic acid	2547.09	0.16695	0.0561538	2.97308	0.00294825	0.047861
Cops5	Cops5	COP9 signalosome subunit 5	ENCODES a protein that exhibits enzyme binding (ortholog); macrophage migration inhibitory factor binding (ortholog); metallopeptidase activity (ortholog); INVOLVED IN exosomal secretion (ortholog); negative regulation of apoptotic process (ortholog); positive regulation of DNA-binding transcription factor activity (ortholog); PARTICIPATES IN hypoxia inducible factor pathway; ASSOCIATED WITH hepa…	1201.92	0.166923	0.0555173	3.00669	0.00264108	0.0451348
Idh3a	Idh3a	isocitrate dehydrogenase 3 (NAD+) alpha	ENCODES a protein that exhibits isocitrate dehydrogenase (NAD+) activity; magnesium ion binding (ortholog); INVOLVED IN 2-oxoglutarate metabolic process; isocitrate metabolic process; NADH metabolic process; PARTICIPATES IN citric acid cycle pathway; fumaric aciduria pathway; mitochondrial complex II deficiency pathway; ASSOCIATED WITH osteoarthritis (ortholog); FOUND IN mitochondrion (ortholog);…	4444.1	0.166067	0.0332615	4.99278	5.95167e-07	0.000100732
Tmed7	Tmed7	transmembrane p24 trafficking protein 7	ASSOCIATED WITH Chemical and Drug Induced Liver Injury (ortholog); cholestasis (ortholog); Hereditary Neoplastic Syndromes (ortholog); FOUND IN endoplasmic reticulum (ortholog); endoplasmic reticulum-Golgi intermediate compartment (ortholog); Golgi apparatus (ortholog); INTERACTS WITH 3-chloropropane-1,2-diol; 5-methoxy-2-\{[(4-methoxy-3,5-dimethylpyridin-2-yl)methyl]sulfinyl\}-1H-benzimidazole; …	2162.11	0.165913	0.0414304	4.00461	6.21194e-05	0.00314584
Tpi1	Tpi1	triosephosphate isomerase 1	ENCODES a protein that exhibits triose-phosphate isomerase activity; isomerase activity (ortholog); methylglyoxal synthase activity (ortholog); INVOLVED IN carbohydrate metabolic process; glucose metabolic process (ortholog); glyceraldehyde-3-phosphate biosynthetic process (ortholog); PARTICIPATES IN Fanconi syndrome pathway; fructose and mannose metabolic pathway; fructose-1,6-bisphosphatase def…	2505.05	0.165208	0.0508465	3.24916	0.00115747	0.0262584
Nptn	Nptn	neuroplastin	ENCODES a protein that exhibits cell adhesion molecule binding; ion channel binding; type 1 fibroblast growth factor receptor binding; INVOLVED IN homophilic cell adhesion via plasma membrane adhesion molecules; long-term synaptic potentiation; positive regulation of cellular protein localization; ASSOCIATED WITH hypertension (ortholog); Myocardial Ischemia (ortholog); FOUND IN cell surface; dend…	11937.6	0.164831	0.0448839	3.67239	0.000240289	0.00870659
Klf9	Klf9	Kruppel-like factor 9	ENCODES a protein that exhibits DNA-binding transcription activator activity, RNA polymerase II-specific (ortholog); RNA polymerase II regulatory region sequence-specific DNA binding (ortholog); INVOLVED IN cellular response to peptide; cellular response to cortisol stimulus (ortholog); cellular response to thyroid hormone stimulus (ortholog); ASSOCIATED WITH Body Weight (ortholog); endometriosis…	3112.68	0.164534	0.0495244	3.32227	0.000892875	0.0222148
Wdr6	Wdr6	WD repeat domain 6	ENCODES a protein that exhibits insulin receptor substrate binding; INVOLVED IN cell cycle arrest (ortholog); negative regulation of autophagy (ortholog); negative regulation of cell proliferation (ortholog); FOUND IN protein-containing complex; COP9 signalosome (ortholog); cytoplasm (ortholog); INTERACTS WITH 2,4-dinitrotoluene; 6-propyl-2-thiouracil; bisphenol A	3619.52	0.164361	0.0485702	3.384	0.000714389	0.0187152
Tubb5	Tubb5	tubulin, beta 5 class I	ENCODES a protein that exhibits GTPase activating protein binding; protein domain specific binding; protein-containing complex binding; INVOLVED IN cellular process (ortholog); microtubule-based process (ortholog); regulation of synapse organization (ortholog); PARTICIPATES IN phagocytosis pathway; ASSOCIATED WITH complex cortical dysplasia with other brain malformations 6 (ortholog); congestive …	7429.72	0.164292	0.0530152	3.09896	0.00194201	0.0366815
Paip1	Paip1	poly(A) binding protein interacting protein 1	ENCODES a protein that exhibits translation activator activity (ortholog); INVOLVED IN positive regulation of translation (inferred); PARTICIPATES IN RNA transport pathway; INTERACTS WITH 3H-1,2-dithiole-3-thione; acrylamide; bisphenol A	1451.27	0.163733	0.0480325	3.40879	0.000652513	0.0176928
Abcg1	Abcg1	ATP binding cassette subfamily G member 1	ENCODES a protein that exhibits ADP binding (ortholog); ATP binding (ortholog); cholesterol transporter activity (ortholog); INVOLVED IN amyloid precursor protein catabolic process (ortholog); cellular response to high density lipoprotein particle stimulus (ortholog); cholesterol efflux (ortholog); ASSOCIATED WITH Colorectal Neoplasms (ortholog); end stage renal failure (ortholog); Experimental L…	1340.82	0.16367	0.050395	3.24775	0.00116321	0.0262958
Cdk17	Cdk17	cyclin-dependent kinase 17	ENCODES a protein that exhibits ATP binding (inferred); cyclin-dependent protein serine/threonine kinase activity (inferred); protein kinase activity (inferred); INVOLVED IN protein phosphorylation (inferred); regulation of cell cycle (inferred); INTERACTS WITH (S)-10-[(DIMETHYLAMINO)METHYL]-4-ETHYL-4,9-DIHYDROXY-1H-PYRANO[3',4':6,7]INOLIZINO[1,2-B]-QUINOLINE-3,14(4H,12H)-DIONE; acrylamide; alpha…	2891.21	0.163396	0.0402224	4.06231	4.85888e-05	0.00263566
Irs2	Irs2	insulin receptor substrate 2	ENCODES a protein that exhibits 14-3-3 protein binding; insulin receptor binding; phosphatidylinositol 3-kinase binding; INVOLVED IN cellular response to glucose stimulus; cellular response to insulin stimulus; cellular response to peptide; PARTICIPATES IN insulin signaling pathway; erythropoietin signaling pathway; insulin-like growth factor signaling pathway; ASSOCIATED WITH Diabetes Mellitus, …	1374.94	0.163342	0.0539794	3.02602	0.00247798	0.0434255
Actb	Actb	actin, beta	ENCODES a protein that exhibits protein kinase binding; identical protein binding (ortholog); kinesin binding (ortholog); INVOLVED IN axonogenesis; cellular response to electrical stimulus; circadian rhythm; PARTICIPATES IN auditory mechanotransduction pathway; INO80 family mediated chromatin remodeling pathway; mitochondria transport pathway; ASSOCIATED WITH Chemical and Drug Induced Liver Injur…	19501.1	0.162674	0.0418941	3.883	0.000103177	0.00460822
Ube2v2	Ube2v2	ubiquitin conjugating enzyme E2 V2	ENCODES a protein that exhibits ubiquitin conjugating enzyme activity (ortholog); INVOLVED IN negative regulation of neuron apoptotic process; positive regulation of DNA repair; positive regulation of neuron projection development; FOUND IN nucleoplasm (ortholog); nucleus (ortholog); UBC13-MMS2 complex (ortholog); INTERACTS WITH 2,3,7,8-tetrachlorodibenzodioxine; 2,6-dinitrotoluene; acrylamide	1369.69	0.162253	0.0548751	2.95676	0.00310891	0.0494313
Sdha	Sdha	succinate dehydrogenase complex flavoprotein subunit A	ENCODES a protein that exhibits succinate dehydrogenase (ubiquinone) activity; succinate dehydrogenase activity (ortholog); INVOLVED IN respiratory electron transport chain; succinate metabolic process; nervous system development (ortholog); PARTICIPATES IN citric acid cycle pathway; electron transport chain pathway; fumaric aciduria pathway; ASSOCIATED WITH Peritoneal Adhesions; Carney Triad (or…	4660.86	0.161684	0.0423758	3.81548	0.000135917	0.0056575
Cul3	Cul3	cullin 3	ENCODES a protein that exhibits cyclin binding (ortholog); Notch binding (ortholog); POZ domain binding (ortholog); INVOLVED IN anaphase-promoting complex-dependent catabolic process (ortholog); cell migration (ortholog); cell morphogenesis (ortholog); PARTICIPATES IN neddylation pathway; nuclear factor, erythroid 2 like 2 signaling pathway; proteasome degradation pathway involving cullin-depende…	2636.96	0.161499	0.0440683	3.66474	0.000247589	0.0088959
Slc25a4	Slc25a4	solute carrier family 25 member 4	ENCODES a protein that exhibits enzyme binding; INVOLVED IN aging; heart development; liver development; PARTICIPATES IN electron transport chain pathway; calcium/calcium-mediated signaling pathway; Huntington's disease pathway; ASSOCIATED WITH alcoholic cardiomyopathy; Cachexia; Cardiomegaly; FOUND IN membrane raft; mitochondrial inner membrane; mitochondrial outer membrane; INTERACTS WITH 1,3-d…	10793.3	0.161015	0.0308164	5.22499	1.74162e-07	3.55595e-05
Ina	Ina	internexin neuronal intermediate filament protein, alpha	ENCODES a protein that exhibits protein heterodimerization activity; structural constituent of postsynaptic actin cytoskeleton (ortholog); structural constituent of postsynaptic intermediate filament cytoskeleton (ortholog); INVOLVED IN tissue regeneration; cellular response to leukemia inhibitory factor (ortholog); intermediate filament cytoskeleton organization (ortholog); ASSOCIATED WITH amyot…	6116.11	0.160614	0.0415178	3.86857	0.000109476	0.00480609
Maged1	Maged1	MAGE family member D1	ENCODES a protein that exhibits identical protein binding (ortholog); transcription coactivator activity (ortholog); INVOLVED IN circadian regulation of gene expression (ortholog); negative regulation of epithelial cell proliferation (ortholog); negative regulation of transcription, DNA-templated (ortholog); PARTICIPATES IN neurotrophic factor signaling pathway; FOUND IN chromatin (ortholog); nuc…	6326.65	0.160093	0.0319066	5.01756	5.23327e-07	9.29998e-05
Lmbrd1	Lmbrd1	LMBR1 domain containing 1	ENCODES a protein that exhibits insulin receptor binding (ortholog); INVOLVED IN insulin receptor internalization (ortholog); negative regulation of glucose import (ortholog); negative regulation of insulin receptor signaling pathway (ortholog); ASSOCIATED WITH Donnai-Barrow syndrome (ortholog); genetic disease (ortholog); inherited metabolic disorder (ortholog); FOUND IN clathrin-coated endocyti…	2909.13	0.159965	0.0418719	3.82034	0.000133268	0.0056204
Pgk1	Pgk1	phosphoglycerate kinase 1	ENCODES a protein that exhibits ADP binding; ATP binding; phosphoglycerate kinase activity; INVOLVED IN carbohydrate metabolic process; gluconeogenesis; glycolytic process; PARTICIPATES IN gluconeogenesis pathway; glycolysis pathway; hypoxia inducible factor pathway; ASSOCIATED WITH Generalized Epilepsy (ortholog); genetic disease (ortholog); hemolytic anemia (ortholog); FOUND IN cytosol; extrace…	7727.65	0.159051	0.0373536	4.25799	2.06273e-05	0.00144989
Rcn2	Rcn2	reticulocalbin 2	ASSOCIATED WITH Experimental Liver Cirrhosis (ortholog); FOUND IN endoplasmic reticulum (ortholog); nucleolus (ortholog); INTERACTS WITH 1-naphthyl isothiocyanate; 17alpha-ethynylestradiol; 2,4-dinitrotoluene	2985.89	0.159031	0.0385637	4.12386	3.72583e-05	0.00217626
Pam	Pam	peptidylglycine alpha-amidating monooxygenase	ENCODES a protein that exhibits calcium ion binding; copper ion binding; peptidylamidoglycolate lyase activity; INVOLVED IN central nervous system development; heart development; lactation; PARTICIPATES IN melanocortin system pathway; ASSOCIATED WITH Brain Hypoxia; Experimental Arthritis; Hyperplasia; FOUND IN cell surface; extracellular space; neuron projection; INTERACTS WITH (S)-10-[(DIMETHYLA…	4740.92	0.158454	0.0442129	3.58388	0.000338532	0.0112812
Zbtb11	Zbtb11	zinc finger and BTB domain containing 11	ENCODES a protein that exhibits nucleic acid binding (inferred); ASSOCIATED WITH gastrointestinal stromal tumor (ortholog); FOUND IN nucleoplasm (ortholog); INTERACTS WITH bisphenol A; decabromodiphenyl ether; rotenone	1138.42	0.157927	0.0528396	2.9888	0.00280075	0.0470314
Cd200	Cd200	Cd200 molecule	ENCODES a protein that exhibits protein binding involved in heterotypic cell-cell adhesion; INVOLVED IN cell-cell adhesion; heterotypic cell-cell adhesion; negative regulation of interleukin-6 secretion; ASSOCIATED WITH autoimmune hypersensitivity disease (ortholog); FOUND IN cell surface; neuron projection; neuronal cell body; INTERACTS WITH (RS)-amphetamine; (S)-10-[(DIMETHYLAMINO)METHYL]-4-ETH…	2550.43	0.15751	0.038392	4.10267	4.08407e-05	0.00230409
Actr3	Actr3	ARP3 actin related protein 3 homolog	ENCODES a protein that exhibits actin binding; ATPase binding; actin filament binding (ortholog); INVOLVED IN astrocyte differentiation; cellular response to epidermal growth factor stimulus; cellular response to interleukin-1; PARTICIPATES IN insulin responsive facilitative sugar transporter mediated glucose transport pathway; Rab family mediated signaling pathway; platelet-derived growth factor…	3708.22	0.157049	0.0399854	3.92767	8.57716e-05	0.00408416
Dld	Dld	dihydrolipoamide dehydrogenase	ENCODES a protein that exhibits dihydrolipoyl dehydrogenase activity; flavin adenine dinucleotide binding; lipoamide binding; INVOLVED IN 2-oxoglutarate metabolic process; acetyl-CoA biosynthetic process from pyruvate; aging; PARTICIPATES IN 2-aminoadipic 2-oxoadipic aciduria pathway; 3-hydroxy-3-methylglutaryl-CoA lyase deficiency pathway; 3-hydroxyisobutyric aciduria pathway; ASSOCIATED WITH Co…	2635.85	0.156843	0.0416924	3.76191	0.000168619	0.00657257
Auh	Auh	AU RNA binding methylglutaconyl-CoA hydratase	ENCODES a protein that exhibits enoyl-CoA hydratase activity (ortholog); methylglutaconyl-CoA hydratase activity (ortholog); mRNA 3'-UTR binding (ortholog); INVOLVED IN leucine catabolic process (inferred); PARTICIPATES IN 3-hydroxy-3-methylglutaryl-CoA lyase deficiency pathway; 3-hydroxyisobutyric aciduria pathway; 3-methylcrotonyl CoA carboxylase 1 deficiency pathway; ASSOCIATED WITH 3-methylgl…	1593.12	0.156481	0.0466798	3.35222	0.000801658	0.0204613
Kifap3	Kifap3	kinesin-associated protein 3	ENCODES a protein that exhibits intraciliary transport particle B binding (ortholog); kinesin binding (ortholog); protein phosphatase binding (ortholog); INVOLVED IN microtubule-based process (ortholog); negative regulation of apoptotic process (ortholog); negative regulation of cell proliferation (ortholog); FOUND IN axoneme (ortholog); centrosome (ortholog); ciliary basal body (ortholog); INTER…	5829.63	0.15623	0.043188	3.61744	0.000297528	0.0102603
Epdr1	Epdr1	ependymin related 1	ENCODES a protein that exhibits calcium ion binding (inferred); INVOLVED IN cell-matrix adhesion (inferred); ASSOCIATED WITH angle-closure glaucoma (ortholog); pleomorphic xanthoastrocytoma (ortholog); FOUND IN lysosome (ortholog); INTERACTS WITH 2,3,7,8-tetrachlorodibenzodioxine; acrylamide; aflatoxin B1	2048.31	0.155902	0.047583	3.27644	0.00105126	0.0248574
Acsl4	Acsl4	acyl-CoA synthetase long-chain family member 4	ENCODES a protein that exhibits long-chain fatty acid-CoA ligase activity; arachidonate-CoA ligase activity (ortholog); very long-chain fatty acid-CoA ligase activity (ortholog); INVOLVED IN dendritic spine development; fatty acid metabolic process; fatty acid transport; PARTICIPATES IN fatty acid beta degradation pathway; eicosanoid signaling pathway via peroxisome proliferator-activated recepto…	2240.61	0.155275	0.0399615	3.88562	0.00010207	0.00457464
Arhgef9	Arhgef9	Cdc42 guanine nucleotide exchange factor 9	ENCODES a protein that exhibits Rho guanyl-nucleotide exchange factor activity (inferred); INVOLVED IN receptor clustering; regulation of postsynaptic specialization assembly (ortholog); ASSOCIATED WITH early infantile epileptic encephalopathy 8 (ortholog); genetic disease (ortholog); Mental Retardation, X-Linked (ortholog); FOUND IN cell cortex; GABA-ergic synapse; glycinergic synapse; INTERACTS…	3717.29	0.155163	0.0465632	3.3323	0.00086131	0.0215545
Ndufc2	Ndufc2	NADH:ubiquinone oxidoreductase subunit C2	ENCODES a protein that exhibits NADH dehydrogenase (ubiquinone) activity (inferred); INVOLVED IN mitochondrial respiratory chain complex I assembly; negative regulation of necrotic cell death; negative regulation of NIK/NF-kappaB signaling; PARTICIPATES IN Alzheimer's disease pathway; Huntington's disease pathway; oxidative phosphorylation pathway; ASSOCIATED WITH failure of embryo implantation; …	1659.49	0.154721	0.0477153	3.24259	0.00118447	0.0265992
Terf2ip	Terf2ip	TERF2 interacting protein	ENCODES a protein that exhibits G-rich strand telomeric DNA binding (ortholog); phosphatase binding (ortholog); telomeric DNA binding (ortholog); INVOLVED IN negative regulation of DNA recombination at telomere (ortholog); negative regulation of protein phosphorylation (ortholog); negative regulation of telomere maintenance (ortholog); FOUND IN chromosome, telomeric region (ortholog); cytoplasm (…	1420.23	0.154346	0.051743	2.98294	0.00285492	0.0475685
Strap	Strap	serine/threonine kinase receptor associated protein	ENCODES a protein that exhibits signaling receptor binding (ortholog); INVOLVED IN maintenance of gastrointestinal epithelium (ortholog); negative regulation of epithelial cell migration (ortholog); negative regulation of epithelial cell proliferation (ortholog); PARTICIPATES IN transforming growth factor-beta Smad dependent signaling pathway; RNA transport pathway; ASSOCIATED WITH adenocarcinoma…	2037.52	0.153742	0.0456392	3.36863	0.000755417	0.0195906
Agtpbp1	Agtpbp1	ATP/GTP binding protein 1	ENCODES a protein that exhibits metallocarboxypeptidase activity (inferred); tubulin binding (inferred); zinc ion binding (inferred); INVOLVED IN adult walking behavior (inferred); C-terminal protein deglutamylation (inferred); cerebellar Purkinje cell differentiation (inferred); ASSOCIATED WITH Nerve Degeneration (ortholog); FOUND IN cytoplasm (ortholog); intracellular membrane-bounded organelle…	4608.45	0.153611	0.0520321	2.95223	0.00315485	0.0497925
Ssb	Ssb	Sjogren syndrome antigen B	ENCODES a protein that exhibits poly(U) RNA binding (ortholog); RNA binding (ortholog); sequence-specific mRNA binding (ortholog); INVOLVED IN tRNA processing; IRES-dependent viral translational initiation (ortholog); nuclear histone mRNA catabolic process (ortholog); PARTICIPATES IN tRNA maturation pathway; systemic lupus erythematosus pathway; FOUND IN cytoplasm (ortholog); nucleus (ortholog); …	1771.77	0.153579	0.0510904	3.00603	0.00264679	0.0451534
Tmem65	Tmem65	transmembrane protein 65	INVOLVED IN cardiac ventricle development (ortholog); regulation of cardiac conduction (ortholog); ASSOCIATED WITH Experimental Liver Cirrhosis (ortholog); FOUND IN intercalated disc (ortholog); mitochondrial inner membrane (ortholog); plasma membrane (ortholog); INTERACTS WITH 3,3',5,5'-tetrabromobisphenol A; 4,4'-diaminodiphenylmethane; 6-propyl-2-thiouracil	1548.77	0.153162	0.0500606	3.05954	0.00221677	0.0402177
Ndn	Ndn	necdin, MAGE family member	ENCODES a protein that exhibits DNA-binding transcription activator activity, RNA polymerase II-specific (ortholog); gamma-tubulin binding (ortholog); RNA polymerase II proximal promoter sequence-specific DNA binding (ortholog); INVOLVED IN axon extension (ortholog); axonal fasciculation (ortholog); axonogenesis (ortholog); ASSOCIATED WITH Angelman syndrome (ortholog); Animal Mammary Neoplasms (o…	3845.2	0.152672	0.0444165	3.43729	0.000587573	0.016636
Rab3a	Rab3a	RAB3A, member RAS oncogene family	ENCODES a protein that exhibits ATPase activator activity; ATPase binding; GDP-dissociation inhibitor binding; INVOLVED IN synaptic vesicle exocytosis; synaptic vesicle recycling; axonogenesis (ortholog); PARTICIPATES IN insulin secretion pathway; ASSOCIATED WITH Ependymoma (ortholog); FOUND IN anchored component of synaptic vesicle membrane; axon; cytosol; INTERACTS WITH ammonium chloride; aripi…	10507.3	0.152401	0.0299427	5.08975	3.5853e-07	6.66719e-05
Cdh13	Cdh13	cadherin 13	ENCODES a protein that exhibits adiponectin binding (ortholog); cadherin binding (ortholog); lipoprotein particle binding (ortholog); INVOLVED IN mitotic cell cycle; response to organic substance; calcium-dependent cell-cell adhesion via plasma membrane cell adhesion molecules (ortholog); ASSOCIATED WITH coronary restenosis; Lung Neoplasms; amphetamine abuse (ortholog); FOUND IN GABA-ergic synaps…	1870.86	0.152212	0.0481383	3.16197	0.00156706	0.0322514
Sv2a	Sv2a	synaptic vesicle glycoprotein 2a	ENCODES a protein that exhibits protein kinase binding (ortholog); INVOLVED IN regulation of gamma-aminobutyric acid secretion; cellular calcium ion homeostasis (ortholog); synaptic vesicle priming (ortholog); PARTICIPATES IN cell-extracellular matrix signaling pathway; ASSOCIATED WITH increased kindling response; increased susceptibility to pharmacologically induced seizures; ASSOCIATED WITH Exp…	7303.99	0.152092	0.0445153	3.41663	0.000634007	0.0173885
Rtn4	Rtn4	reticulon 4	ENCODES a protein that exhibits protein-containing complex binding; ubiquitin protein ligase binding (ortholog); INVOLVED IN aging; axonal fasciculation; negative regulation of axon extension; ASSOCIATED WITH visual epilepsy; Experimental Liver Cirrhosis (ortholog); schizophrenia (ortholog); FOUND IN cytoplasm; endoplasmic reticulum; glutamatergic synapse; INTERACTS WITH 1-naphthyl isothiocyanate…	10100.1	0.151702	0.0426107	3.56019	0.000370592	0.0120074
Dnajc7	Dnajc7	DnaJ heat shock protein family (Hsp40) member C7	ENCODES a protein that exhibits heat shock protein binding (ortholog); INVOLVED IN chaperone cofactor-dependent protein refolding (ortholog); ASSOCIATED WITH human immunodeficiency virus infectious disease (ortholog); Smith-Magenis syndrome (ortholog); FOUND IN cytoplasm (ortholog); cytosol (ortholog); nucleoplasm (ortholog); INTERACTS WITH 2,2',4,4'-Tetrabromodiphenyl ether; 2,4-dinitrotoluene; …	2735.74	0.151669	0.041286	3.67362	0.000239139	0.00868939
Capza2	Capza2	capping actin protein of muscle Z-line subunit alpha 2	ASSOCIATED WITH papillary renal cell carcinoma (ortholog); pleomorphic xanthoastrocytoma (ortholog); FOUND IN brush border (ortholog); cortical cytoskeleton (ortholog); F-actin capping protein complex (ortholog); INTERACTS WITH 2,6-dinitrotoluene; 3H-1,2-dithiole-3-thione; 7,12-dimethyltetraphene	4654.05	0.151525	0.0354877	4.2698	1.95648e-05	0.0013994
Uqcrc2	Uqcrc2	ubiquinol cytochrome c reductase core protein 2	ENCODES a protein that exhibits protein-containing complex binding; INVOLVED IN response to drug; PARTICIPATES IN Alzheimer's disease pathway; Huntington's disease pathway; oxidative phosphorylation pathway; ASSOCIATED WITH mitochondrial complex III deficiency nuclear type 1 (ortholog); mitochondrial complex III deficiency nuclear type 5 (ortholog); obesity (ortholog); FOUND IN mitochondrial resp…	4896.57	0.150784	0.0395406	3.8134	0.000137067	0.0056575
Vps4a	Vps4a	vacuolar protein sorting 4 homolog A	ENCODES a protein that exhibits Rho GTPase binding; ATP binding (ortholog); ATPase activity (ortholog); INVOLVED IN abscission (ortholog); cell division (ortholog); endosomal transport (ortholog); PARTICIPATES IN autophagy pathway; endocytosis pathway; FOUND IN early endosome; centrosome (ortholog); cytoplasm (ortholog); INTERACTS WITH 2,6-dinitrotoluene; ammonium chloride; bisphenol A	1551.88	0.150758	0.0462383	3.26045	0.00111236	0.0256975
Rtn3	Rtn3	reticulon 3	INVOLVED IN endoplasmic reticulum tubular network formation (ortholog); endoplasmic reticulum tubular network organization (ortholog); FOUND IN endoplasmic reticulum (ortholog); endoplasmic reticulum membrane (ortholog); synapse (ortholog); INTERACTS WITH 2,6-dinitrotoluene; acrylamide; aflatoxin B1	24136	0.150417	0.0348472	4.31648	1.5854e-05	0.00119257
Cct8	Cct8	chaperonin containing Tcp1, subunit 8 (theta), pseudogene 1		3082.37	0.150067	0.0383376	3.91434	9.06523e-05	0.00422892
Map2k1	Map2k1	mitogen activated protein kinase kinase 1	ENCODES a protein that exhibits ATP binding; MAP kinase kinase activity; mitogen-activated protein kinase kinase kinase binding; INVOLVED IN activation of MAPK activity; cell proliferation; glucose homeostasis; PARTICIPATES IN the extracellular signal-regulated Raf/Mek/Erk signaling pathway; altered extracellular signal-regulated Raf/Mek/Erk signaling pathway; ceramide signaling pathway; ASSOCIAT…	5336.89	0.149886	0.0476321	3.14674	0.00165101	0.0336559
Cdc42	Cdc42	cell division cycle 42	ENCODES a protein that exhibits GTP binding; mitogen-activated protein kinase kinase kinase binding; apolipoprotein A-I receptor binding (ortholog); INVOLVED IN actin filament branching; actin filament organization; Cdc42 protein signal transduction; PARTICIPATES IN Rho/Rac/Cdc42 mediated signaling pathway; adenosine signaling pathway; c-Jun N-terminal kinases MAPK signaling pathway; ASSOCIATED W…	2651.2	0.148718	0.0429831	3.45991	0.000540356	0.015869
Azin1	Azin1	antizyme inhibitor 1	ENCODES a protein that exhibits ornithine decarboxylase activator activity; INVOLVED IN negative regulation of protein catabolic process; positive regulation of polyamine transmembrane transport (ortholog); PARTICIPATES IN polyamine metabolic pathway; FOUND IN nucleus (ortholog); INTERACTS WITH 2,3,7,8-tetrachlorodibenzodioxine; 2,4-dinitrotoluene; 2,6-dinitrotoluene	2367.05	0.148673	0.0451327	3.29412	0.0009873	0.0237942
Scoc	Scoc	short coiled-coil protein	INVOLVED IN positive regulation of macroautophagy (ortholog); regulation of protein complex stability (ortholog); FOUND IN endosome (ortholog); Golgi apparatus (ortholog); nucleoplasm (ortholog); INTERACTS WITH (S)-10-[(DIMETHYLAMINO)METHYL]-4-ETHYL-4,9-DIHYDROXY-1H-PYRANO[3',4':6,7]INOLIZINO[1,2-B]-QUINOLINE-3,14(4H,12H)-DIONE; bisphenol A; indole-3-methanol	3624.81	0.147727	0.0357355	4.1339	3.56664e-05	0.00211354
St3gal5	St3gal5	ST3 beta-galactoside alpha-2,3-sialyltransferase 5	ENCODES a protein that exhibits lactosylceramide alpha-2,3-sialyltransferase activity (ortholog); INVOLVED IN protein glycosylation (inferred); sialylation (inferred); PARTICIPATES IN ganglioside metabolic pathway; ASSOCIATED WITH salt and pepper syndrome (ortholog); FOUND IN Golgi apparatus (inferred); Golgi membrane (inferred); integral component of membrane (inferred); INTERACTS WITH 2-acetami…	2346.36	0.14716	0.0455448	3.2311	0.00123314	0.0269889
Dynlt3	Dynlt3	dynein light chain Tctex-type 3	ENCODES a protein that exhibits identical protein binding; INVOLVED IN positive regulation of mitotic cell cycle; regulation of mitotic cell cycle; PARTICIPATES IN mitochondria transport pathway; FOUND IN cytoplasm; cytoplasmic dynein complex; kinetochore; INTERACTS WITH 2,3,7,8-tetrachlorodibenzodioxine; bisphenol A; buspirone	2636.9	0.146978	0.0447281	3.28604	0.00101608	0.0242934
Serinc3	Serinc3	serine incorporator 3	ENCODES a protein that exhibits protein binding, bridging (ortholog); INVOLVED IN defense response to virus (ortholog); detection of virus (ortholog); innate immune response (ortholog); ASSOCIATED WITH Prostatic Neoplasms (ortholog); FOUND IN Golgi apparatus (ortholog); plasma membrane (ortholog); INTERACTS WITH 2,6-dinitrotoluene; 3H-1,2-dithiole-3-thione; 5-methoxy-2-\{[(4-methoxy-3,5-dimethylp…	5242.17	0.146415	0.0375858	3.8955	9.79969e-05	0.00445419
Ppia	Ppia	peptidylprolyl isomerase A	ENCODES a protein that exhibits cyclosporin A binding; peptidyl-prolyl cis-trans isomerase activity (ortholog); INVOLVED IN negative regulation of phosphoprotein phosphatase activity; lipid droplet organization (ortholog); neuron differentiation (ortholog); ASSOCIATED WITH epilepsy; Mouth Neoplasms (ortholog); Neoplasm Metastasis (ortholog); FOUND IN cytosol (ortholog); nucleus (ortholog); protei…	7334.07	0.146081	0.0337954	4.32251	1.54261e-05	0.00118111
Nckap1	Nckap1	NCK-associated protein 1	ENCODES a protein that exhibits Rac GTPase binding (ortholog); INVOLVED IN apical protein localization (ortholog); basal protein localization (ortholog); cell migration involved in gastrulation (ortholog); PARTICIPATES IN E-cadherin signaling pathway; platelet-derived growth factor signaling pathway; ASSOCIATED WITH Neurodevelopmental Disorders (ortholog); FOUND IN filamentous actin (ortholog); l…	9667.26	0.145409	0.0420623	3.45699	0.00054624	0.0159326
Rab1a	Rab1a	RAB1A, member RAS oncogene family	ENCODES a protein that exhibits GTP binding; GTPase activity (ortholog); INVOLVED IN endocytosis; ER to Golgi vesicle-mediated transport; vesicle transport along microtubule; ASSOCIATED WITH dilated cardiomyopathy (ortholog); FOUND IN early endosome; endoplasmic reticulum membrane; Golgi membrane; INTERACTS WITH 2,6-dinitrotoluene; 3H-1,2-dithiole-3-thione; ammonium chloride	3001.87	0.145132	0.0444505	3.26502	0.00109455	0.0255057
Cct7	Cct7	chaperonin containing TCP1 subunit 7	ENCODES a protein that exhibits identical protein binding (ortholog); INVOLVED IN binding of sperm to zona pellucida (ortholog); positive regulation of establishment of protein localization to telomere (ortholog); positive regulation of telomere maintenance via telomerase (ortholog); ASSOCIATED WITH Disease Progression (ortholog); human immunodeficiency virus infectious disease (ortholog); myocar…	3566.19	0.145026	0.0407281	3.56083	0.000369678	0.0120074
Uqcrc1	Uqcrc1	ubiquinol-cytochrome c reductase core protein 1	ENCODES a protein that exhibits protein-containing complex binding; ubiquitin protein ligase binding (ortholog); INVOLVED IN response to activity; response to alkaloid; mitochondrial electron transport, ubiquinol to cytochrome c (ortholog); PARTICIPATES IN electron transport chain pathway; Alzheimer's disease pathway; Huntington's disease pathway; ASSOCIATED WITH Alzheimer's disease (ortholog); F…	3912.79	0.144508	0.0372651	3.87783	0.000105393	0.00467472
Necap1	Necap1	NECAP endocytosis associated 1	INVOLVED IN endocytosis (ortholog); ASSOCIATED WITH Early Infantile Epileptic Encephalopathy, 21 (ortholog); FOUND IN clathrin vesicle coat (ortholog); clathrin-coated pit (ortholog); INTERACTS WITH 6-propyl-2-thiouracil; bisphenol A; trichloroethene	3655.16	0.143978	0.0409923	3.51232	0.000444213	0.0135572
Hspa4	Hspa4	heat shock protein family A member 4	ENCODES a protein that exhibits activating transcription factor binding; protein-containing complex binding; RNA polymerase II transcription factor binding; INVOLVED IN kidney development; negative regulation of apoptotic process; negative regulation of cell death; PARTICIPATES IN cortisol signaling pathway; estrogen signaling pathway; antigen processing and presentation pathway; ASSOCIATED WITH …	4789.32	0.143555	0.0433191	3.31391	0.000920022	0.0225773
Ubb	Ubb	ribosomal protein S27a, pseudogene 1	FOUND IN cytosolic small ribosomal subunit	8913.04	0.143312	0.0468226	3.06076	0.00220779	0.040168
Ppp1cc	Ppp1cc	protein phosphatase 1 catalytic subunit gamma	ENCODES a protein that exhibits lamin binding; protein C-terminus binding; protein domain specific binding; INVOLVED IN neuron differentiation; positive regulation of glial cell proliferation; circadian regulation of gene expression (ortholog); PARTICIPATES IN calcium/calmodulin dependent kinase 2 signaling pathway; dopamine signaling pathway; glycogen biosynthetic pathway; ASSOCIATED WITH conges…	4033	0.143079	0.0405622	3.5274	0.000419659	0.0131021
Snap25	Snap25	synaptosome associated protein 25	ENCODES a protein that exhibits calcium-dependent protein binding; ion channel binding; myosin binding; INVOLVED IN axonogenesis; calcium ion-regulated exocytosis of neurotransmitter; endosomal transport; PARTICIPATES IN insulin secretion pathway; ASSOCIATED WITH attention deficit hyperactivity disorder (ortholog); bipolar disorder (ortholog); congenital myasthenic syndrome (ortholog); FOUND IN a…	38627.6	0.142655	0.0438237	3.25522	0.00113306	0.0259272
Dnaja2	Dnaja2	DnaJ heat shock protein family (Hsp40) member A2	ENCODES a protein that exhibits ATPase activator activity (ortholog); chaperone binding (ortholog); unfolded protein binding (ortholog); INVOLVED IN carbon tetrachloride metabolic process; protein refolding (ortholog); PARTICIPATES IN androgen signaling pathway; cortisol signaling pathway; estrogen signaling pathway; ASSOCIATED WITH liver disease; FOUND IN cytosol; nucleus; INTERACTS WITH 2,4-din…	3246.58	0.142509	0.0414305	3.43971	0.000582331	0.016621
Gapdh	Gapdh	glyceraldehyde-3-phosphate dehydrogenase	ENCODES a protein that exhibits glyceraldehyde-3-phosphate dehydrogenase (NAD+) (phosphorylating) activity; microtubule binding; peptidyl-cysteine S-nitrosylase activity; INVOLVED IN apoptotic process; cAMP-mediated signaling; carbohydrate metabolic process; PARTICIPATES IN gluconeogenesis pathway; electron transport chain pathway; Fanconi syndrome pathway; ASSOCIATED WITH Alzheimer's disease; br…	11792.7	0.142454	0.038075	3.74141	0.000182994	0.00697839
RGD1561849	Vxn	vexin	INVOLVED IN neurogenesis (ortholog); neuron differentiation (ortholog); FOUND IN nucleus (ortholog); plasma membrane (ortholog); INTERACTS WITH 6-propyl-2-thiouracil; aflatoxin B1; anthracen-2-amine	5016.46	0.142425	0.0455841	3.12445	0.00178136	0.0350362
Rhob	Rhob	ras homolog family member B	ENCODES a protein that exhibits GDP binding (ortholog); INVOLVED IN cell adhesion (ortholog); cellular response to hydrogen peroxide (ortholog); cellular response to ionizing radiation (ortholog); ASSOCIATED WITH melanoma; Sarcoma, Avian; Breast Neoplasms (ortholog); FOUND IN cytosol; membrane; cleavage furrow (ortholog); INTERACTS WITH (-)-perillyl alcohol; (S)-10-[(DIMETHYLAMINO)METHYL]-4-ETHYL…	8107.25	0.142408	0.0407817	3.49196	0.000479487	0.0144104
Nap1l1	Nap1l1	nucleosome assembly protein 1-like 1	ENCODES a protein that exhibits kinase binding; INVOLVED IN cellular response to peptide hormone stimulus; Schwann cell proliferation; positive regulation of neural precursor cell proliferation (ortholog); PARTICIPATES IN histone modification pathway; ASSOCIATED WITH Hypoxia; appendiceal neoplasm (ortholog); Colorectal Neoplasms (ortholog); FOUND IN cytoplasm; neuron projection; nucleus (ortholog…	2806.24	0.141895	0.0394994	3.59234	0.000327724	0.0110046
Ddx3x	Ddx3x	DEAD-box helicase 3, X-linked	ENCODES a protein that exhibits ATP-dependent DNA helicase activity (ortholog); ATP-dependent RNA helicase activity (ortholog); ATPase activity (ortholog); INVOLVED IN cellular response to arsenic-containing substance (ortholog); cellular response to osmotic stress (ortholog); chromosome segregation (ortholog); PARTICIPATES IN Retinoic acid-inducible gene (RIG) I-like receptor signaling pathway; …	6328.11	0.141831	0.0332917	4.26025	2.04196e-05	0.00144989
Ube2d3	Ube2d3	ubiquitin-conjugating enzyme E2D 3	ENCODES a protein that exhibits ubiquitin-protein transferase activity; ubiquitin conjugating enzyme activity (ortholog); INVOLVED IN cellular response to cadmium ion; cellular response to mercury ion; ubiquitin-dependent protein catabolic process; PARTICIPATES IN altered ubiquitin/proteasome degradation pathway; Alzheimer's disease pathway; ubiquitin/proteasome degradation pathway; FOUND IN endo…	3164.25	0.141656	0.0366053	3.86984	0.000108909	0.00479911
LOC681996	Ahsa1	activator of Hsp90 ATPase activity 1	ENCODES a protein that exhibits ATPase activator activity (ortholog); chaperone binding (ortholog); Hsp90 protein binding (ortholog); INVOLVED IN positive regulation of ATPase activity (ortholog); FOUND IN cytosol (ortholog); INTERACTS WITH bisphenol A; finasteride; flutamide	2218.61	0.140975	0.0455677	3.09375	0.00197645	0.0371328
Schip1	Schip1	schwannomin interacting protein 1	ENCODES a protein that exhibits identical protein binding (ortholog); INVOLVED IN estrogen metabolic process (ortholog); face morphogenesis (ortholog); female gonad development (ortholog); FOUND IN cell junction (ortholog); cytosol (ortholog); nuclear body (ortholog); INTERACTS WITH beta-naphthoflavone; bisphenol A; dibutyl phthalate	2504.47	0.140583	0.0472904	2.97276	0.00295136	0.047861
Zfr	Zfr	zinc finger RNA binding protein	ENCODES a protein that exhibits DNA binding (inferred); nucleic acid binding (inferred); zinc ion binding (inferred); INVOLVED IN multicellular organism development (inferred); ASSOCIATED WITH hereditary spastic paraplegia (ortholog); FOUND IN chromosome (inferred); cytoplasm (inferred); INTERACTS WITH 2,4-dinitrotoluene; bisphenol A; cyclophosphamide	5324.72	0.140153	0.0415919	3.36972	0.000752447	0.019553
Usp32	Usp32	ubiquitin specific peptidase 32	ENCODES a protein that exhibits thiol-dependent ubiquitin-specific protease activity (ortholog); INVOLVED IN protein deubiquitination (inferred); ubiquitin-dependent protein catabolic process (inferred); ASSOCIATED WITH Smith-Magenis syndrome (ortholog); FOUND IN cytosol (ortholog); Golgi apparatus (ortholog); INTERACTS WITH (S)-10-[(DIMETHYLAMINO)METHYL]-4-ETHYL-4,9-DIHYDROXY-1H-PYRANO[3',4':6,7…	2619.54	0.14012	0.041374	3.38667	0.000707466	0.0186097
Pcmt1	Pcmt1	protein-L-isoaspartate (D-aspartate) O-methyltransferase 1	ENCODES a protein that exhibits protein-L-isoaspartate (D-aspartate) O-methyltransferase activity; S-adenosylmethionine-dependent methyltransferase activity; INVOLVED IN aging; cellular response to hypoxia; negative regulation of cardiac muscle cell apoptotic process; PARTICIPATES IN homocysteine metabolic pathway; methionine cycle/metabolic pathway; ASSOCIATED WITH Aortic Injuries; malignant gli…	4726.27	0.139833	0.0431252	3.24249	0.0011849	0.0265992
Hsph1	Hsph1	heat shock protein family H (Hsp110) member 1	ENCODES a protein that exhibits adenyl-nucleotide exchange factor activity (ortholog); alpha-tubulin binding (ortholog); INVOLVED IN chaperone cofactor-dependent protein refolding (ortholog); negative regulation of apoptotic signaling pathway (ortholog); negative regulation of establishment of protein localization to mitochondrion (ortholog); PARTICIPATES IN Endoplasmic Reticulum-associated degra…	5272.5	0.138866	0.044601	3.11351	0.00184875	0.0356529
Hsp90aa1	Hsp90aa1	heat shock protein 90 alpha family class A member 1	ENCODES a protein that exhibits ATP binding; CTP binding; dATP binding; INVOLVED IN cardiac muscle cell apoptotic process; neuron migration; positive regulation of cardiac muscle contraction; PARTICIPATES IN aldosterone signaling pathway; androgen signaling pathway; chaperone mediated autophagy pathway; ASSOCIATED WITH Breast Neoplasms; Diabetes Mellitus, Experimental ; portal hypertension; FOUND…	13357.9	0.138815	0.0323816	4.28686	1.81218e-05	0.00131695
Hsp90ab1	Hsp90ab1	heat shock protein 90 alpha family class B member 1	ENCODES a protein that exhibits ATP binding; CTP binding; dATP binding; INVOLVED IN cellular response to drug; cellular response to organic cyclic compound; negative regulation of complement-dependent cytotoxicity; PARTICIPATES IN aldosterone signaling pathway; androgen signaling pathway; cortisol signaling pathway; ASSOCIATED WITH muscular atrophy; pancreatitis; pulmonary fibrosis; FOUND IN apic…	21960.9	0.138686	0.0344036	4.03116	5.55019e-05	0.00291396
Tspyl1	Tspyl1	TSPY-like 1	ENCODES a protein that exhibits enzyme binding (ortholog); INVOLVED IN nucleosome assembly (inferred); ASSOCIATED WITH body dysmorphic disorder (ortholog); gonadal dysgenesis (ortholog); Language Development Disorders (ortholog); FOUND IN nucleolus (ortholog); nucleus (ortholog); INTERACTS WITH 17beta-estradiol; 2,4-dinitrotoluene; bisphenol A	3502.72	0.138222	0.0387498	3.56704	0.000361039	0.0117869
Tlk1	Tlk1	tousled-like kinase 1	ENCODES a protein that exhibits ATP binding (ortholog); protein serine/threonine kinase activity (ortholog); INVOLVED IN intracellular protein transport (ortholog); intracellular signal transduction (ortholog); protein phosphorylation (ortholog); ASSOCIATED WITH adenoid cystic carcinoma (ortholog); Neoplasm Recurrence, Local (ortholog); FOUND IN nucleus (ortholog); INTERACTS WITH (S)-10-[(DIMETHY…	2153.09	0.1376	0.0430775	3.19423	0.00140202	0.0296129
Cnbp	Cnbp	CCHC-type zinc finger, nucleic acid binding protein	ENCODES a protein that exhibits single-stranded DNA binding; single-stranded RNA binding; DNA-binding transcription repressor activity, RNA polymerase II-specific (ortholog); INVOLVED IN negative regulation of transcription by RNA polymerase II (ortholog); positive regulation of cell proliferation (ortholog); positive regulation of transcription by RNA polymerase II (ortholog); ASSOCIATED WITH my…	6748.09	0.13754	0.0439558	3.12906	0.00175368	0.0348393
Cct3	Cct3	chaperonin containing TCP1 subunit 3	ENCODES a protein that exhibits ATP binding (inferred); unfolded protein binding (inferred); INVOLVED IN binding of sperm to zona pellucida (ortholog); pore complex assembly (ortholog); positive regulation of establishment of protein localization to telomere (ortholog); ASSOCIATED WITH Chemical and Drug Induced Liver Injury (ortholog); human immunodeficiency virus infectious disease (ortholog); F…	2288.28	0.137395	0.0418751	3.28107	0.00103413	0.0246335
Tubb4b	Tubb4b	tubulin, beta 4B class IVb	ENCODES a protein that exhibits double-stranded RNA binding (ortholog); INVOLVED IN cytoskeleton organization (inferred); microtubule-based process (inferred); ASSOCIATED WITH Chemical and Drug Induced Liver Injury (ortholog); LEBER CONGENITAL AMAUROSIS WITH EARLY-ONSET DEAFNESS (ortholog); FOUND IN microtubule (ortholog); INTERACTS WITH (S)-10-[(DIMETHYLAMINO)METHYL]-4-ETHYL-4,9-DIHYDROXY-1H-PYR…	4013.88	0.137203	0.0397777	3.44923	0.000562182	0.0162138
Atp5c1	Atp5f1c	ATP synthase F1 subunit gamma	ENCODES a protein that exhibits ATPase activity; INVOLVED IN ATP metabolic process; cellular response to nitric oxide; PARTICIPATES IN electron transport chain pathway; Alzheimer's disease pathway; Huntington's disease pathway; ASSOCIATED WITH schizophrenia; FOUND IN mitochondrial inner membrane; mitochondrial proton-transporting ATP synthase complex; mitochondrial proton-transporting ATP synthas…	3443.76	0.136982	0.0361507	3.78919	0.000151141	0.00609443
Rit2	Rit2	Ras-like without CAAX 2	ENCODES a protein that exhibits calmodulin binding (ortholog); chromatin binding (ortholog); GTP binding (ortholog); INVOLVED IN adenylate cyclase-activating G protein-coupled receptor signaling pathway; positive regulation of MAPK cascade; positive regulation of neuron projection development; FOUND IN cell body (ortholog); cytoplasm (ortholog); dendritic tree (ortholog); INTERACTS WITH acrylamid…	1875.53	0.136686	0.0420829	3.24802	0.00116211	0.0262958
Atp6v1b2	Atp6v1b2	ATPase H+ transporting V1 subunit B2	ENCODES a protein that exhibits ATP binding (inferred); hydrolase activity (inferred); INVOLVED IN ATP hydrolysis coupled proton transport (inferred); ATP metabolic process (inferred); regulation of cellular pH (inferred); PARTICIPATES IN oxidative phosphorylation pathway; phagocytosis pathway; rheumatoid arthritis pathway; ASSOCIATED WITH Congenital Deafness, and Onychodystrophy, Autosomal Domin…	12309.9	0.135686	0.0360306	3.76587	0.000165971	0.00652872
Ncl	Ncl	nucleolin	ENCODES a protein that exhibits calcium ion binding; ErbB-4 class receptor binding; histone binding; INVOLVED IN cellular response to lipopolysaccharide; endocytosis; liver regeneration; PARTICIPATES IN RNA polymerase I transcription pathway; ASSOCIATED WITH Left Ventricular Hypertrophy; Myocardial Reperfusion Injury; Animal Disease Models (ortholog); FOUND IN cell surface; cytoplasm; dense fibri…	3673.61	0.134253	0.036605	3.66762	0.000244822	0.00883776
Ndfip1	Ndfip1	Nedd4 family interacting protein 1	ENCODES a protein that exhibits WW domain binding (ortholog); INVOLVED IN cellular iron ion homeostasis (ortholog); negative regulation of gene expression (ortholog); negative regulation of inflammatory response (ortholog); ASSOCIATED WITH Stroke; Hereditary Neoplastic Syndromes (ortholog); FOUND IN cell cortex (ortholog); Golgi apparatus (ortholog); perinuclear region of cytoplasm (ortholog); IN…	9656.26	0.134001	0.0397275	3.373	0.000743529	0.0193603
Rbbp7	Rbbp7	RB binding protein 7, chromatin remodeling factor	ENCODES a protein that exhibits RNA binding (ortholog); INVOLVED IN response to steroid hormone; cellular heat acclimation (ortholog); negative regulation of cell growth (ortholog); PARTICIPATES IN CHD family mediated chromatin remodeling pathway; Hedgehog signaling pathway; histone modification pathway; FOUND IN nucleus; cytosol (ortholog); ESC/E(Z) complex (ortholog); INTERACTS WITH bisphenol A…	2500.87	0.133936	0.0429135	3.12107	0.00180192	0.0351089
Rraga	Rraga	Ras-related GTP binding A	ENCODES a protein that exhibits GTP binding; GTPase activity (ortholog); phosphoprotein binding (ortholog); INVOLVED IN cell death (ortholog); cellular protein localization (ortholog); cellular response to amino acid starvation (ortholog); PARTICIPATES IN mTOR signaling pathway; FOUND IN cytoplasm (ortholog); GATOR1 complex (ortholog); lysosome (ortholog); INTERACTS WITH 2,4-dinitrotoluene; 3H-1,…	2076.38	0.133895	0.0417898	3.20401	0.00135529	0.0289106
Eid1	Eid1	EP300 interacting inhibitor of differentiation 1	ENCODES a protein that exhibits histone acetyltransferase binding (ortholog); histone acetyltransferase regulator activity (ortholog); transcription corepressor activity (ortholog); INVOLVED IN cell differentiation (ortholog); negative regulation of transcription by RNA polymerase II (ortholog); negative regulation of transcription, DNA-templated (ortholog); ASSOCIATED WITH Mesothelioma (ortholog…	4430.87	0.133884	0.0380999	3.51402	0.000441373	0.0135572
Vcp	Vcp	valosin-containing protein	ENCODES a protein that exhibits ADP binding; ATP binding; ATPase activity; INVOLVED IN ER to Golgi vesicle-mediated transport; positive regulation of proteasomal ubiquitin-dependent protein catabolic process; protein hexamerization; PARTICIPATES IN ataxia telangiectasia-mutated (ATM) signaling pathway; Endoplasmic Reticulum-associated degradation pathway; ASSOCIATED WITH amyotrophic lateral scler…	5695.2	0.13344	0.0346726	3.84856	0.000118814	0.0051458
Fam117b	Fam117b	family with sequence similarity 117, member B	INTERACTS WITH 2,3,4,7,8-Pentachlorodibenzofuran; 2,3,7,8-tetrachlorodibenzodioxine; 2,3,7,8-Tetrachlorodibenzofuran	2751.7	0.133372	0.0394037	3.38476	0.000712403	0.0187013
Acsl3	Acsl3	acyl-CoA synthetase long-chain family member 3	ENCODES a protein that exhibits long-chain fatty acid-CoA ligase activity; protein domain specific binding (ortholog); protein kinase binding (ortholog); INVOLVED IN brain development; fatty acid biosynthetic process; response to nutrient; PARTICIPATES IN fatty acid beta degradation pathway; eicosanoid signaling pathway via peroxisome proliferator-activated receptor gamma; fatty acid metabolic pa…	5392.71	0.133278	0.0378183	3.52417	0.000424806	0.0131988
Ddx1	Ddx1	DEAD-box helicase 1	ENCODES a protein that exhibits ATP-dependent helicase activity (ortholog); chromatin binding (ortholog); DNA/RNA helicase activity (ortholog); INVOLVED IN DNA duplex unwinding (ortholog); double-strand break repair (ortholog); multicellular organism development (ortholog); ASSOCIATED WITH endometrial hyperplasia (ortholog); schizophrenia (ortholog); substance-related disorder (ortholog); FOUND I…	2580.92	0.133053	0.0418403	3.18002	0.00147266	0.0307014
Atp6v1e1	Atp6v1e1	ATPase H+ transporting V1 subunit E1	ENCODES a protein that exhibits ATPase binding (ortholog); proton-exporting ATPase activity, phosphorylative mechanism (ortholog); INVOLVED IN ATP hydrolysis coupled proton transport (ortholog); PARTICIPATES IN oxidative phosphorylation pathway; phagocytosis pathway; rheumatoid arthritis pathway; ASSOCIATED WITH autosomal recessive cutis laxa type IIC (ortholog); FOUND IN apical plasma membrane (…	6698.77	0.131592	0.0353178	3.72593	0.000194595	0.00731893
Cct5	Cct5	chaperonin containing TCP1 subunit 5	ENCODES a protein that exhibits beta-tubulin binding (ortholog); G-protein beta-subunit binding (ortholog); mRNA 3'-UTR binding (ortholog); INVOLVED IN binding of sperm to zona pellucida (ortholog); positive regulation of establishment of protein localization to telomere (ortholog); positive regulation of telomere maintenance via telomerase (ortholog); ASSOCIATED WITH Animal Disease Models (ortho…	3158.4	0.131427	0.0382244	3.43831	0.000585348	0.016621
Klc1	Klc1	kinesin light chain 1	ENCODES a protein that exhibits tubulin binding; INVOLVED IN intracellular protein transport; protein localization to synapse; axo-dendritic transport (ortholog); ASSOCIATED WITH Alzheimer's disease (ortholog); Cutaneous Malignant Melanoma, Susceptibility To, 6 (ortholog); Leukoaraiosis (ortholog); FOUND IN axon; growth cone; kinesin complex; INTERACTS WITH 2,4-dinitrotoluene; 2,6-dinitrotoluene;…	12949	0.131422	0.0330965	3.97086	7.16134e-05	0.00352936
Sod1	Sod1	superoxide dismutase 1	ENCODES a protein that exhibits copper ion binding; enzyme binding; protein phosphatase 2B binding; INVOLVED IN cellular response to ATP; cellular response to cadmium ion; cellular response to oxidative stress; PARTICIPATES IN hypertension pathway; amyotrophic lateral sclerosis pathway; forkhead class A signaling pathway; ASSOCIATED WITH Alzheimer's disease; Animal Mammary Neoplasms; Aortic Calci…	3106.8	0.131329	0.0439728	2.98658	0.00282113	0.0473119
Lrp11	Lrp11	LDL receptor related protein 11	ENCODES a protein that exhibits phosphoprotein binding (ortholog); INVOLVED IN multicellular organismal response to stress (ortholog); response to cold (ortholog); response to heat (ortholog); FOUND IN integral component of membrane (inferred); INTERACTS WITH all-trans-retinoic acid; bisphenol A; buspirone	4428.09	0.131307	0.0383141	3.42713	0.000610007	0.0170013
Chgb	Chgb	chromogranin B	ASSOCIATED WITH prostate cancer (ortholog); FOUND IN secretory granule; INTERACTS WITH (S)-nicotine; ammonium chloride; bisphenol A	9476.34	0.131141	0.03622	3.62069	0.000293822	0.0101871
Pfkp	Pfkp	phosphofructokinase, platelet	ENCODES a protein that exhibits 6-phosphofructokinase activity; ATP binding; fructose-6-phosphate binding; INVOLVED IN fructose 1,6-bisphosphate metabolic process; fructose 6-phosphate metabolic process; glycolytic process; PARTICIPATES IN glycolysis pathway; fructose and mannose metabolic pathway; galactose metabolic pathway; ASSOCIATED WITH Experimental Liver Cirrhosis (ortholog); Microphthalmi…	6149.81	0.130732	0.0378741	3.45176	0.00055695	0.0161584
Ywhab	Ywhab	tyrosine 3-monooxygenase/tryptophan 5-monooxygenase activation protein, beta	ENCODES a protein that exhibits protein C-terminus binding; protein-containing complex binding; enzyme binding (ortholog); INVOLVED IN negative regulation of transcription, DNA-templated; protein heterooligomerization; cytoplasmic sequestering of protein (ortholog); PARTICIPATES IN insulin responsive facilitative sugar transporter mediated glucose transport pathway; mTOR signaling pathway; phosph…	13988.9	0.13017	0.0274569	4.74091	2.12763e-06	0.000273588
Ppp1r13b	Ppp1r13b	protein phosphatase 1, regulatory subunit 13B	ENCODES a protein that exhibits transcription factor binding (inferred); INVOLVED IN positive regulation of neuron death; intrinsic apoptotic signaling pathway by p53 class mediator (ortholog); PARTICIPATES IN p53 signaling pathway; ASSOCIATED WITH Childhood Schizophrenia (ortholog); FOUND IN nucleus; perinuclear region of cytoplasm; cytosol (ortholog); INTERACTS WITH all-trans-retinoic acid; bis…	1988.29	0.129535	0.0422659	3.06476	0.00217846	0.0397206
Scamp1	Scamp1	secretory carrier membrane protein 1	ENCODES a protein that exhibits protein domain specific binding; INVOLVED IN endocytosis; exocytosis (ortholog); protein transport (ortholog); FOUND IN clathrin-coated vesicle; integral component of synaptic vesicle membrane; cytoplasmic vesicle membrane (ortholog); INTERACTS WITH 17alpha-ethynylestradiol; 2,6-dinitrotoluene; 3H-1,2-dithiole-3-thione	4067.16	0.128805	0.0356727	3.61075	0.000305317	0.0105008
H3f3b	H3f3b	H3 histone family member 3B	ENCODES a protein that exhibits nucleosomal DNA binding (ortholog); RNA polymerase II core promoter sequence-specific DNA binding (ortholog); RNA polymerase II distal enhancer sequence-specific DNA binding (ortholog); INVOLVED IN brain development; response to hormone; cell proliferation (ortholog); PARTICIPATES IN histone modification pathway; systemic lupus erythematosus pathway; ASSOCIATED WIT…	3571.88	0.128322	0.0395386	3.24548	0.00117251	0.0264133
Hnrnpk	Hnrnpk	heterogeneous nuclear ribonucleoprotein K	ENCODES a protein that exhibits actinin binding; ATPase binding; C-rich single-stranded DNA binding; INVOLVED IN acute-phase response; aging; camera-type eye development; PARTICIPATES IN spliceosome pathway; ASSOCIATED WITH Diabetes Mellitus, Experimental ; Pituitary Neoplasms; amyotrophic lateral sclerosis (ortholog); FOUND IN axon terminus; cell cortex; cytosol; INTERACTS WITH 2,4-dibromophenyl…	4642.85	0.127748	0.0344351	3.7098	0.00020742	0.00768889
Psmd2	Psmd2	proteasome 26S subunit, non-ATPase 2	ENCODES a protein that exhibits enzyme regulator activity (inferred); INVOLVED IN regulation of catalytic activity (inferred); regulation of protein catabolic process (inferred); PARTICIPATES IN ubiquitin/proteasome degradation pathway; ASSOCIATED WITH Currarino Triad (ortholog); FOUND IN proteasome accessory complex (ortholog); proteasome complex (ortholog); proteasome regulatory particle (ortho…	3703.23	0.126846	0.0396408	3.19988	0.00137486	0.0291348
Atp5b	Atp5f1b	ATP synthase F1 subunit beta	ENCODES a protein that exhibits ADP binding; ATP binding; ATPase activity; INVOLVED IN ATP metabolic process; cellular response to peptide; cold acclimation; PARTICIPATES IN electron transport chain pathway; Alzheimer's disease pathway; Huntington's disease pathway; ASSOCIATED WITH cardiomyopathy; Diabetes Mellitus, Experimental ; Diabetic Nephropathies; FOUND IN cell surface; membrane raft; mito…	21126.3	0.126802	0.0361467	3.508	0.000451493	0.0137294
Skp1	Skp1	S-phase kinase-associated protein 1	ENCODES a protein that exhibits beta-catenin binding (ortholog); cullin family protein binding (ortholog); protein domain specific binding (ortholog); INVOLVED IN histone H2A monoubiquitination (ortholog); maintenance of protein location in nucleus (ortholog); protein ubiquitination (ortholog); PARTICIPATES IN Notch signaling pathway; nuclear factor kappa B signaling pathway; nuclear factor, eryt…	8790.33	0.126167	0.0314644	4.00983	6.07618e-05	0.00309737
Rad23b	Rad23b	RAD23 homolog B, nucleotide excision repair protein	ENCODES a protein that exhibits polyubiquitin modification-dependent protein binding (ortholog); INVOLVED IN embryonic organ development; cellular response to DNA damage stimulus (ortholog); cellular response to interleukin-7 (ortholog); PARTICIPATES IN nucleotide excision repair pathway; Endoplasmic Reticulum-associated degradation pathway; ASSOCIATED WITH Craniofacial Abnormalities (ortholog); …	4864.79	0.126109	0.0380595	3.31346	0.000921489	0.0225773
Ndufv2	Ndufv2	NADH:ubiquinone oxidoreductase core subunit V2	ENCODES a protein that exhibits NADH dehydrogenase (ubiquinone) activity (ortholog); INVOLVED IN cardiac muscle tissue development (ortholog); mitochondrial electron transport, NADH to ubiquinone (ortholog); nervous system development (ortholog); PARTICIPATES IN Alzheimer's disease pathway; Huntington's disease pathway; oxidative phosphorylation pathway; ASSOCIATED WITH bipolar disorder (ortholog…	2694.07	0.125784	0.042245	2.97749	0.00290623	0.0476934
Mdh2	Mdh2	malate dehydrogenase 2	ENCODES a protein that exhibits L-malate dehydrogenase activity; malate dehydrogenase (NADP+) activity; malate dehydrogenase activity; INVOLVED IN malate metabolic process; NADH metabolic process; oxaloacetate metabolic process; PARTICIPATES IN citric acid cycle pathway; fructose-1,6-bisphosphatase deficiency pathway; fumaric aciduria pathway; ASSOCIATED WITH brain ischemia; congestive heart fail…	4050.2	0.125333	0.0377537	3.31975	0.000900976	0.022287
Prickle2	Prickle2	prickle planar cell polarity protein 2	ENCODES a protein that exhibits zinc ion binding (inferred); INVOLVED IN blastocyst formation (ortholog); establishment of cell polarity (ortholog); establishment or maintenance of epithelial cell apical/basal polarity (ortholog); PARTICIPATES IN Wnt signaling, the planar cell polarity pathway; Wnt signaling pathway; ASSOCIATED WITH benign epilepsy with centrotemporal spikes (ortholog); liver ben…	3698.63	0.125134	0.0415732	3.00996	0.00261283	0.0449917
Cab39	Cab39	calcium binding protein 39	ENCODES a protein that exhibits protein serine/threonine kinase activity; kinase binding (ortholog); protein kinase activator activity (ortholog); INVOLVED IN protein heterooligomerization; activation of protein kinase activity (ortholog); intracellular signal transduction (ortholog); PARTICIPATES IN adenosine monophosphate-activated protein kinase (AMPK) signaling pathway; mTOR signaling pathway…	4384.36	0.125048	0.0398348	3.13917	0.00169427	0.0342125
Reep5	Reep5	receptor accessory protein 5	ASSOCIATED WITH Chemical and Drug Induced Liver Injury (ortholog); cholestasis (ortholog); Experimental Liver Cirrhosis (ortholog); FOUND IN endoplasmic reticulum tubular network (ortholog); INTERACTS WITH 1-naphthyl isothiocyanate; 2,2',4,4'-Tetrabromodiphenyl ether; 2,3,7,8-tetrachlorodibenzodioxine	7684.83	0.124589	0.0288608	4.3169	1.58238e-05	0.00119257
Rpn1	Rpn1	ribophorin I	ENCODES a protein that exhibits dolichyl-diphosphooligosaccharide-protein glycotransferase activity (inferred); INVOLVED IN protein N-linked glycosylation via asparagine (ortholog); PARTICIPATES IN Endoplasmic Reticulum-associated degradation pathway; N-linked glycan biosynthetic pathway; FOUND IN rough endoplasmic reticulum; cytosol (ortholog); endoplasmic reticulum (ortholog); INTERACTS WITH 2,…	4503.88	0.124448	0.0391598	3.17795	0.0014832	0.0308713
Wdr26	Wdr26	WD repeat domain 26	ASSOCIATED WITH genetic disease (ortholog); long QT syndrome (ortholog); Skraban-Deardorff Syndrome (ortholog); FOUND IN cytoplasm (ortholog); cytosol (ortholog); nucleoplasm (ortholog); INTERACTS WITH (S)-10-[(DIMETHYLAMINO)METHYL]-4-ETHYL-4,9-DIHYDROXY-1H-PYRANO[3',4':6,7]INOLIZINO[1,2-B]-QUINOLINE-3,14(4H,12H)-DIONE; 5-methoxy-2-\{[(4-methoxy-3,5-dimethylpyridin-2-yl)methyl]sulfinyl\}-1H-benzi…	3009.83	0.123875	0.0392694	3.15448	0.00160783	0.0329849
Cul1	Cul1	cullin 1	ENCODES a protein that exhibits ubiquitin-protein transferase activity (ortholog); INVOLVED IN animal organ morphogenesis (ortholog); apoptotic process (ortholog); cell proliferation (ortholog); PARTICIPATES IN neddylation pathway; Notch signaling pathway; nuclear factor kappa B signaling pathway; ASSOCIATED WITH Stevens-Johnson syndrome (ortholog); FOUND IN cullin-RING ubiquitin ligase complex (…	2952.62	0.122269	0.0404354	3.02381	0.00249614	0.043681
Atp6v1d	Atp6v1d	ATPase H+ transporting V1 subunit D	INVOLVED IN cilium assembly (ortholog); protein localization to cilium (ortholog); PARTICIPATES IN oxidative phosphorylation pathway; phagocytosis pathway; rheumatoid arthritis pathway; ASSOCIATED WITH Chemical and Drug Induced Liver Injury (ortholog); Experimental Liver Cirrhosis (ortholog); FOUND IN centrosome (ortholog); cilium (ortholog); membrane (ortholog); INTERACTS WITH 1-naphthyl isothio…	4997.91	0.121343	0.0376186	3.22561	0.00125706	0.0272673
Pgam1	Pgam1	phosphoglycerate mutase 1	ENCODES a protein that exhibits phosphoglycerate mutase activity; protein kinase binding (ortholog); INVOLVED IN glycolytic process (ortholog); regulation of glycolytic process (ortholog); regulation of pentose-phosphate shunt (ortholog); PARTICIPATES IN Fanconi syndrome pathway; fructose-1,6-bisphosphatase deficiency pathway; gluconeogenesis pathway; ASSOCIATED WITH adenocarcinoma (ortholog); An…	10885.1	0.120585	0.032045	3.76298	0.000167901	0.00656447
Ndufs2	Ndufs2	NADH:ubiquinone oxidoreductase core subunit S2	ENCODES a protein that exhibits NADH dehydrogenase activity (ortholog); ubiquitin protein ligase binding (ortholog); INVOLVED IN mitochondrial ATP synthesis coupled electron transport (ortholog); response to oxidative stress (ortholog); PARTICIPATES IN doxorubicin pharmacokinetics pathway; Alzheimer's disease pathway; Huntington's disease pathway; ASSOCIATED WITH Diabetes Mellitus, Experimental ;…	4190.86	0.119986	0.037231	3.22275	0.00126967	0.0274484
Sez6l2	Sez6l2	seizure related 6 homolog like 2	INVOLVED IN adult locomotory behavior (ortholog); cerebellar Purkinje cell layer development (ortholog); regulation of protein kinase C signaling (ortholog); ASSOCIATED WITH autism spectrum disorder (ortholog); autistic disorder (ortholog); episodic kinesigenic dyskinesia 1 (ortholog); FOUND IN endoplasmic reticulum (ortholog); neuronal cell body (ortholog); INTERACTS WITH 2,4-dinitrotoluene; 2,6…	6994.08	0.119447	0.036573	3.266	0.00109079	0.0254644
Ldhb	Ldhb	lactate dehydrogenase B	ENCODES a protein that exhibits identical protein binding; kinase binding; L-lactate dehydrogenase activity; INVOLVED IN lactate metabolic process; NAD metabolic process; PARTICIPATES IN cysteine and methionine metabolic pathway; gluconeogenesis pathway; glycolysis pathway; ASSOCIATED WITH Acute Coronary Syndrome (ortholog); Breast Neoplasms (ortholog); ductal carcinoma in situ (ortholog); FOUND …	10014.3	0.119191	0.0312235	3.81734	0.000134898	0.0056575
Gap43	Gap43	growth associated protein 43	ENCODES a protein that exhibits lysophosphatidic acid binding; phosphatidylinositol phosphate binding; phosphatidylserine binding; INVOLVED IN nervous system development; regulation of postsynaptic specialization assembly; tissue regeneration; PARTICIPATES IN N-cadherin signaling pathway; ASSOCIATED WITH visual epilepsy; Colonic Neoplasms (ortholog); status epilepticus (ortholog); FOUND IN cytopl…	5349.28	0.117955	0.0395237	2.98442	0.00284121	0.047457
Vdac3	Vdac3	voltage-dependent anion channel 3	ENCODES a protein that exhibits nucleotide binding (inferred); porin activity (inferred); voltage-gated anion channel activity (inferred); INVOLVED IN behavioral fear response (ortholog); chemical synaptic transmission (ortholog); learning (ortholog); PARTICIPATES IN calcium/calcium-mediated signaling pathway; Huntington's disease pathway; Parkinson's disease pathway; FOUND IN mitochondrion; roug…	4371.21	0.117307	0.0380826	3.08034	0.00206766	0.0386412
Arcn1	Arcn1	archain 1	INVOLVED IN adult locomotory behavior (ortholog); cerebellar Purkinje cell layer maturation (ortholog); Golgi vesicle transport (ortholog); ASSOCIATED WITH Ataxia (ortholog); SHORT STATURE, RHIZOMELIC, WITH MICROCEPHALY, MICROGNATHIA, AND DEVELOPMENTAL DELAY (ortholog); FOUND IN COPI-coated vesicle (ortholog); endoplasmic reticulum (ortholog); Golgi apparatus (ortholog); INTERACTS WITH 2,6-dinitr…	2697.74	0.116945	0.0382652	3.05617	0.00224183	0.0404927
Rab10	Rab10	RAB10, member RAS oncogene family	ENCODES a protein that exhibits GDP-dissociation inhibitor binding; myosin V binding; GDP binding (ortholog); INVOLVED IN axonogenesis; cellular response to antibiotic; establishment of neuroblast polarity; PARTICIPATES IN insulin responsive facilitative sugar transporter mediated glucose transport pathway; Rab family mediated signaling pathway; FOUND IN anchored component of synaptic vesicle mem…	3575.54	0.11647	0.0384423	3.02973	0.0024477	0.0431015
Vps35	Vps35	VPS35 retromer complex component	ENCODES a protein that exhibits D1 dopamine receptor binding (ortholog); INVOLVED IN retrograde transport, endosome to Golgi; lysosome organization (ortholog); mitochondrial fragmentation involved in apoptotic process (ortholog); PARTICIPATES IN altered retromer-mediated pathway; Parkinson's disease pathway; retromer-mediated pathway; ASSOCIATED WITH genetic disease (ortholog); late onset Parkins…	2894.54	0.116468	0.0381666	3.05157	0.00227649	0.0408323
Canx	Canx	calnexin	ENCODES a protein that exhibits apolipoprotein binding; ionotropic glutamate receptor binding; INVOLVED IN aging; clathrin-dependent endocytosis (ortholog); synaptic vesicle endocytosis (ortholog); PARTICIPATES IN antigen processing and presentation pathway; Endoplasmic Reticulum-associated degradation pathway; phagocytosis pathway; ASSOCIATED WITH Chemical and Drug Induced Liver Injury (ortholog…	11683.8	0.115855	0.0356954	3.24567	0.00117174	0.0264133
Trim2	Trim2	tripartite motif-containing 2	ENCODES a protein that exhibits ubiquitin protein ligase activity (ortholog); ubiquitin-protein transferase activity (ortholog); INVOLVED IN regulation of neuron apoptotic process; cellular response to leukemia inhibitory factor (ortholog); ASSOCIATED WITH Charcot-Marie-Tooth disease type 2R (ortholog); osteoarthritis (ortholog); FOUND IN cytoplasm (ortholog); INTERACTS WITH 17beta-estradiol 3-be…	4545.32	0.113511	0.0381032	2.97905	0.00289147	0.0476934
Zwint	Zwint	ZW10 interacting kinetochore protein	ENCODES a protein that exhibits protein N-terminus binding (ortholog); INVOLVED IN establishment of localization in cell (ortholog); mitotic cell cycle checkpoint (ortholog); mitotic sister chromatid segregation (ortholog); FOUND IN cytoplasm; dendrite; intracellular membrane-bounded organelle; INTERACTS WITH 2,4-dinitrotoluene; 2,6-dinitrotoluene; 3,3',5,5'-tetrabromobisphenol A	48592.4	0.113028	0.0336253	3.36139	0.000775509	0.0199109
Idh3B	Idh3B	isocitrate dehydrogenase 3 (NAD+) beta	ENCODES a protein that exhibits isocitrate dehydrogenase (NAD+) activity; INVOLVED IN 2-oxoglutarate metabolic process; isocitrate metabolic process; NADH metabolic process; PARTICIPATES IN citric acid cycle pathway; fumaric aciduria pathway; mitochondrial complex II deficiency pathway; ASSOCIATED WITH Disease Progression (ortholog); retinitis pigmentosa (ortholog); retinitis pigmentosa 46 (ortho…	2827.31	0.112179	0.0371776	3.01738	0.0025497	0.0442603
Plekhb2	Plekhb2	pleckstrin homology domain containing B2	ENCODES a protein that exhibits phosphatidylinositol-3,4,5-trisphosphate binding (ortholog); ASSOCIATED WITH schizophrenia (ortholog); INTERACTS WITH (S)-10-[(DIMETHYLAMINO)METHYL]-4-ETHYL-4,9-DIHYDROXY-1H-PYRANO[3',4':6,7]INOLIZINO[1,2-B]-QUINOLINE-3,14(4H,12H)-DIONE; bisphenol A; decabromodiphenyl ether	7364.28	0.110738	0.0359589	3.07956	0.00207306	0.0386412
Aldoa	Aldoa	aldolase, fructose-bisphosphate A	ENCODES a protein that exhibits cytoskeletal protein binding (ortholog); fructose binding (ortholog); fructose-bisphosphate aldolase activity (ortholog); INVOLVED IN methylglyoxal biosynthetic process; response to estrogen; response to heat; PARTICIPATES IN Fanconi syndrome pathway; fructose and mannose metabolic pathway; fructose-1,6-bisphosphatase deficiency pathway; ASSOCIATED WITH Endotoxemia…	27774.6	0.108496	0.0355516	3.05179	0.00227479	0.0408323
Gdi2	Gdi2	GDP dissociation inhibitor 2	ENCODES a protein that exhibits Rab GDP-dissociation inhibitor activity; small GTPase binding; GTPase activator activity (ortholog); INVOLVED IN vesicle-mediated transport; small GTPase mediated signal transduction (ortholog); PARTICIPATES IN Rab family mediated signaling pathway; ASSOCIATED WITH Down syndrome (ortholog); FOUND IN synapse; Golgi apparatus (ortholog); INTERACTS WITH 2,3,7,8-tetrac…	4173.18	0.108359	0.0331678	3.26699	0.00108697	0.0254213
RGD1305733	RGD1305733	similar to RIKEN cDNA 2900011O08	INVOLVED IN negative regulation of cell motility involved in cerebral cortex radial glia guided migration (ortholog); negative regulation of microtubule depolymerization (ortholog); ASSOCIATED WITH schizophrenia (ortholog); FOUND IN microtubule cytoskeleton (ortholog); INTERACTS WITH 2,3,7,8-tetrachlorodibenzodioxine; 6-propyl-2-thiouracil; bisphenol A	4070.31	0.107037	0.0327972	3.26359	0.00110009	0.0255424
Pfkm	Pfkm	phosphofructokinase, muscle	ENCODES a protein that exhibits 6-phosphofructokinase activity; AMP binding; ATP binding; INVOLVED IN fructose 1,6-bisphosphate metabolic process; fructose 6-phosphate metabolic process; glycolytic process; PARTICIPATES IN Fanconi syndrome pathway; glycogen storage disease type VII pathway; glycolysis pathway; ASSOCIATED WITH Diabetes Mellitus, Experimental (ortholog); glycogen storage disease VI…	9247.69	0.0887571	0.0274329	3.23542	0.00121463	0.026753
Map1b	Map1b	microtubule-associated protein 1B	ENCODES a protein that exhibits actin binding; microtubule binding; phospholipid binding; INVOLVED IN cellular response to growth factor stimulus; cellular response to peptide hormone stimulus; developmental maturation; PARTICIPATES IN Reelin signaling pathway; ASSOCIATED WITH Brain Injuries; hypothyroidism; Spinal Cord Injuries; FOUND IN apical dendrite; axon; basal dendrite; INTERACTS WITH 2,2'…	25527.2	0.0727525	0.0240146	3.02952	0.00244945	0.0431015

## Sheet: Brain_isoflurane_padj_0.05_down
Gene	synonym	gene description	gene info	baseMean	log2FoldChange	lfcSE	stat	pvalue	padj
LOC100360095	LOC100360095	urinary protein 1-like		35.4745	-3.51619	1.12664	-3.12096	0.0018026	0.0351089
Sult2a1	Sult2a1	sulfotransferase family 2A member 1	ENCODES a protein that exhibits 3'-phosphoadenosine 5'-phosphosulfate binding; alcohol sulfotransferase activity; drug binding; INVOLVED IN aging; cellular response to vitamin D; drug metabolic process; PARTICIPATES IN tamoxifen pharmacokinetics pathway; estradiol biosynthetic pathway; paracetamol pharmacokinetics pathway; ASSOCIATED WITH Experimental Liver Cirrhosis (ortholog); Prostatic Neoplas…	4.91263	-3.18132	0.977574	-3.2543	0.00113672	0.0259272
Habp2	Habp2	hyaluronan binding protein 2	ENCODES a protein that exhibits calcium ion binding (inferred); serine-type endopeptidase activity (inferred); INVOLVED IN response to bleomycin; ASSOCIATED WITH Neoplasm Metastasis; pulmonary fibrosis; Thyroid Neoplasms; FOUND IN extracellular region (inferred); INTERACTS WITH 17beta-estradiol 3-benzoate; 2,3,7,8-tetrachlorodibenzodioxine; 2,4-dinitrotoluene	7.3077	-2.90306	0.883101	-3.28735	0.00101135	0.0242252
Slc10a1	Slc10a1	solute carrier family 10 member 1	ENCODES a protein that exhibits bile acid transmembrane transporter activity; bile acid:sodium symporter activity; INVOLVED IN bile acid and bile salt transport; PARTICIPATES IN bile acid transport pathway; ASSOCIATED WITH Experimental Liver Cirrhosis (ortholog); hepatitis B (ortholog); FOUND IN basolateral plasma membrane; membrane (ortholog); INTERACTS WITH (-)-epigallocatechin 3-gallate; 1-ben…	10.978	-2.853	0.711612	-4.00921	6.09215e-05	0.00309737
Ugt2b1	Ugt2b17	UDP glucuronosyltransferase family 2 member B17	ENCODES a protein that exhibits glucuronosyltransferase activity; INVOLVED IN biphenyl catabolic process; cellular response to ethanol; cellular response to glucocorticoid stimulus; PARTICIPATES IN ascorbate and aldarate metabolic pathway; O-linked glycan biosynthetic pathway; pentose and glucuronate interconversion pathway; ASSOCIATED WITH Diabetes Mellitus, Experimental ; adenocarcinoma (orthol…	17.3725	-2.78457	0.660244	-4.21749	2.47037e-05	0.00161301
LOC100361444	Angptl8	angiopoietin-like 8	INVOLVED IN cell maturation (ortholog); cellular lipid metabolic process (ortholog); fat cell differentiation (ortholog); FOUND IN extracellular region (ortholog); INTERACTS WITH endosulfan; genistein; 2,3,7,8-tetrachlorodibenzodioxine (ortholog)	10.1916	-2.73745	0.685777	-3.99176	6.5586e-05	0.00326989
LOC298111	LOC298111	alpha2u globulin		16.0746	-2.67309	0.561928	-4.75699	1.96497e-06	0.000266058
Cyp3a18	Cyp3a18	cytochrome P450, family 3, subfamily a, polypeptide 18	ENCODES a protein that exhibits testosterone 16-alpha-hydroxylase activity; testosterone 6-beta-hydroxylase activity; INVOLVED IN oxidation-reduction process (inferred); PARTICIPATES IN retinol metabolic pathway; vitamin A deficiency pathway; linoleic acid metabolic pathway; ASSOCIATED WITH nephrosis; pleomorphic xanthoastrocytoma (ortholog); Prostatic Neoplasms (ortholog); FOUND IN endoplasmic r…	22.4267	-2.65506	0.618554	-4.29237	1.76779e-05	0.00129276
Apof	Apof	apolipoprotein F	INVOLVED IN cholesterol efflux (ortholog); cholesterol metabolic process (ortholog); triglyceride metabolic process (ortholog); FOUND IN extracellular space (ortholog); INTERACTS WITH 2,3,7,8-tetrachlorodibenzodioxine; 2,3,7,8-Tetrachlorodibenzofuran; bisphenol A	6.73723	-2.5578	0.849307	-3.01164	0.00259844	0.0448855
Nlrp12	Nlrp12	NLR family, pyrin domain containing 12	ENCODES a protein that exhibits ATP binding (inferred); INVOLVED IN cellular response to cytokine stimulus (ortholog); dendritic cell migration (ortholog); negative regulation of cytokine secretion (ortholog); ASSOCIATED WITH Childhood Schizophrenia (ortholog); familial cold autoinflammatory syndrome (ortholog); familial cold autoinflammatory syndrome 2 (ortholog); FOUND IN cytoplasm (ortholog); …	5.01926	-2.5222	0.812508	-3.10421	0.00190786	0.0363567
Agxt	Agxt	alanine--glyoxylate and serine--pyruvate aminotransferase	ENCODES a protein that exhibits alanine-glyoxylate transaminase activity; amino acid binding; serine-pyruvate transaminase activity; INVOLVED IN glycine biosynthetic process, by transamination of glyoxylate; pyruvate biosynthetic process; response to cAMP; PARTICIPATES IN alanine metabolic pathway; dihydropyrimidine dehydrogenase deficiency pathway; dimethylglycine dehydrogenase deficiency pathwa…	9.66913	-2.48745	0.628262	-3.95925	7.51852e-05	0.00366482
Ugt2b17	Ugt2b17	UDP glucuronosyltransferase family 2 member B17	ENCODES a protein that exhibits glucuronosyltransferase activity; INVOLVED IN biphenyl catabolic process; cellular response to ethanol; cellular response to glucocorticoid stimulus; PARTICIPATES IN ascorbate and aldarate metabolic pathway; O-linked glycan biosynthetic pathway; pentose and glucuronate interconversion pathway; ASSOCIATED WITH Diabetes Mellitus, Experimental ; adenocarcinoma (orthol…	13.4924	-2.46333	0.56069	-4.39338	1.116e-05	0.000933715
RGD1307603	RGD1307603	similar to hypothetical protein MGC37914	ENCODES a protein that exhibits glutathione transferase activity (inferred); ASSOCIATED WITH Experimental Liver Cirrhosis; INTERACTS WITH 1-naphthyl isothiocyanate; 17alpha-ethynylestradiol; 2,3,7,8-tetrachlorodibenzodioxine	6.48246	-2.29693	0.705504	-3.25572	0.00113104	0.0259272
Cpamd8	Cpamd8	C3 and PZP-like, alpha-2-macroglobulin domain containing 8		10.8579	-2.24911	0.702565	-3.20128	0.00136817	0.0290409
Slco1b3	Slco1b2	solute carrier organic anion transporter family, member 1B2	ENCODES a protein that exhibits bile acid transmembrane transporter activity; oligopeptide transmembrane transporter activity; INVOLVED IN bile acid and bile salt transport; drug transport; liver development; PARTICIPATES IN multispecific organic anion transporter mediated transport pathway; docetaxel pharmacodynamics pathway; mycophenolic acid pharmacokinetics pathway; ASSOCIATED WITH Animal Hep…	11.2405	-2.16115	0.701937	-3.07884	0.0020781	0.0386412
Cfi	Cfi	complement factor I	ENCODES a protein that exhibits metal ion binding (inferred); scavenger receptor activity (inferred); serine-type endopeptidase activity (inferred); INVOLVED IN cellular response to interleukin-6; PARTICIPATES IN coagulation cascade pathway; complement system pathway; Staphylococcus aureus infection pathway; ASSOCIATED WITH Hearing Loss, Noise-Induced; age related macular degeneration 13 (ortholo…	64.2977	-2.12194	0.715326	-2.9664	0.00301312	0.0484728
RGD1305807	RGD1305807	hypothetical LOC298077	FOUND IN integral component of membrane (inferred); INTERACTS WITH (S)-10-[(DIMETHYLAMINO)METHYL]-4-ETHYL-4,9-DIHYDROXY-1H-PYRANO[3',4':6,7]INOLIZINO[1,2-B]-QUINOLINE-3,14(4H,12H)-DIONE; cadmium dichloride; endosulfan	11.5624	-2.10056	0.616642	-3.40646	0.000658121	0.0176928
Proc	Proc	protein C, inactivator of coagulation factors Va and VIIIa	ENCODES a protein that exhibits oligopeptidase activity; protein self-association; peptidase activity (ortholog); INVOLVED IN liver development; negative regulation of blood coagulation; proteolysis; PARTICIPATES IN coagulation cascade pathway; protease mediated signaling via protease-activated receptor 1; protein C anticoagulant pathway; ASSOCIATED WITH Sepsis; Activated Protein C Resistance (or…	27.7262	-2.0989	0.533083	-3.93729	8.2408e-05	0.00397009
Fbp1	Fbp1	fructose-bisphosphatase 1	ENCODES a protein that exhibits fructose 1,6-bisphosphate 1-phosphatase activity; monosaccharide binding; AMP binding (ortholog); INVOLVED IN carbohydrate metabolic process; cellular response to insulin stimulus; fructose 6-phosphate metabolic process; PARTICIPATES IN gluconeogenesis pathway; glycolysis/gluconeogenesis pathway; fructose and mannose metabolic pathway; ASSOCIATED WITH Acid-Base Imb…	31.2545	-2.08607	0.491415	-4.24504	2.18557e-05	0.00149955
Pon1	Pon1	paraoxonase 1	ENCODES a protein that exhibits aryldialkylphosphatase activity; arylesterase activity (ortholog); calcium ion binding (ortholog); INVOLVED IN lipid metabolic process; response to fatty acid; response to fluoride; PARTICIPATES IN clopidogrel pharmacodynamics pathway; clopidogrel pharmacokinetics pathway; organophosphate response pathway; ASSOCIATED WITH Hyperlipoproteinemias; Spinal Cord Injuries…	52.4458	-2.07934	0.630538	-3.29772	0.000974723	0.0236118
Acox2	Acox2	acyl-CoA oxidase 2	ENCODES a protein that exhibits 3alpha,7alpha,12alpha-trihydroxy-5beta-cholestanoyl-CoA 24-hydroxylase activity; fatty acid binding; flavin adenine dinucleotide binding; INVOLVED IN fatty acid beta-oxidation; fatty acid metabolic process; fatty acid beta-oxidation using acyl-CoA oxidase (ortholog); PARTICIPATES IN bile acid biosynthetic pathway; cerebrotendinous xanthomatosis pathway; congenital …	20.3034	-2.06824	0.601461	-3.4387	0.000584525	0.016621
RGD1564614	RGD1564614	similar to complement factor H-related protein	ASSOCIATED WITH age related macular degeneration (ortholog); age related macular degeneration 1 (ortholog); atypical hemolytic-uremic syndrome (ortholog); INTERACTS WITH ammonium chloride; decabromodiphenyl ether; endosulfan	12.8722	-2.04931	0.60049	-3.41273	0.000643153	0.0175273
Abcb11	Abcb11	ATP binding cassette subfamily B member 11	ENCODES a protein that exhibits canalicular bile acid transmembrane transporter activity; drug transmembrane transporter activity; INVOLVED IN canalicular bile acid transport; drug export; response to drug; PARTICIPATES IN statin pharmacokinetics pathway; bile acid transport pathway; ASSOCIATED WITH cholestasis; Endotoxemia; Experimental Liver Neoplasms; FOUND IN apical plasma membrane; Golgi app…	23.6766	-2.03071	0.483113	-4.20337	2.62967e-05	0.00169977
Bucs1	Acsm1	acyl-CoA synthetase medium-chain family member 1	ENCODES a protein that exhibits acyl-CoA ligase activity (ortholog); butyrate-CoA ligase activity (ortholog); fatty acid ligase activity (ortholog); INVOLVED IN fatty acid biosynthetic process (ortholog); PARTICIPATES IN butanoate metabolic pathway; fatty acid beta degradation pathway; valproic acid pharmacokinetics pathway; ASSOCIATED WITH Lung Neoplasms (ortholog); FOUND IN mitochondrial matrix…	18.8695	-2.01051	0.536845	-3.74504	0.000180366	0.00694234
Mst1	Mst1	macrophage stimulating 1	ENCODES a protein that exhibits enzyme binding; receptor tyrosine kinase binding (ortholog); INVOLVED IN cellular response to hypoxia; flagellated sperm motility; spermatogenesis; ASSOCIATED WITH Breast Neoplasms (ortholog); Chemical and Drug Induced Liver Injury (ortholog); Crohn's disease (ortholog); FOUND IN cytoplasm; extracellular space (ortholog); vacuole (ortholog); INTERACTS WITH 2,3,7,8-…	13.0197	-2.00429	0.53645	-3.7362	0.00018682	0.00704712
Apoc4	Apoc4	apolipoprotein C4	INVOLVED IN positive regulation of sequestering of triglyceride (ortholog); triglyceride homeostasis (ortholog); FOUND IN high-density lipoprotein particle (ortholog); very-low-density lipoprotein particle (ortholog); INTERACTS WITH 17alpha-ethynylestradiol; 2,3,7,8-tetrachlorodibenzodioxine; 6-propyl-2-thiouracil	23.8091	-1.99421	0.495135	-4.02761	5.63469e-05	0.0029463
Cps1	Cps1	carbamoyl-phosphate synthase 1	ENCODES a protein that exhibits ATP binding; calcium ion binding; carbamoyl-phosphate synthase (ammonia) activity; INVOLVED IN anion homeostasis; cellular response to cAMP; cellular response to fibroblast growth factor stimulus; PARTICIPATES IN urea cycle pathway; 2-hydroxyglutaric aciduria pathway; AGAT deficiency pathway; ASSOCIATED WITH Acidoses; Animal Hepatitis; Diabetes Mellitus, Experiment…	117.721	-1.88481	0.276899	-6.80686	9.97516e-12	1.78472e-08
Mbl1	Mbl1	mannose-binding lectin (protein A) 1	ENCODES a protein that exhibits calcium ion binding; calcium-dependent carbohydrate binding; calcium-dependent protein binding; INVOLVED IN complement activation, lectin pathway; protein homotetramerization; protein homotrimerization; PARTICIPATES IN coagulation cascade pathway; complement system pathway; phagocytosis pathway; ASSOCIATED WITH Myocardial Reperfusion Injury; aspergillosis (ortholog…	8.54884	-1.87146	0.629653	-2.97222	0.00295658	0.047861
Igfbp1	Igfbp1	insulin-like growth factor binding protein 1	ENCODES a protein that exhibits insulin-like growth factor binding (ortholog); insulin-like growth factor I binding (ortholog); insulin-like growth factor II binding (ortholog); INVOLVED IN aging; insulin receptor signaling pathway; positive regulation of cell growth; PARTICIPATES IN forkhead class A signaling pathway; hypoxia inducible factor pathway; insulin-like growth factor signaling pathway…	256.284	-1.85861	0.625374	-2.972	0.00295869	0.047861
RGD1563692	Mab21l4	mab-21 like 4	INTERACTS WITH bisphenol A; diuron; endosulfan	9.83198	-1.82862	0.543059	-3.36726	0.000759195	0.0196489
Pcsk9	Pcsk9	proprotein convertase subtilisin/kexin type 9	ENCODES a protein that exhibits apolipoprotein binding (ortholog); apolipoprotein receptor binding (ortholog); low-density lipoprotein particle binding (ortholog); INVOLVED IN cellular response to insulin stimulus; cellular response to starvation; cholesterol homeostasis; ASSOCIATED WITH citrullinemia (ortholog); coronary artery disease (ortholog); Coronary Disease (ortholog); FOUND IN extracellu…	18.2013	-1.8109	0.502215	-3.60582	0.000311165	0.0106734
Serpind1	Serpind1	serpin family D member 1	ENCODES a protein that exhibits heparin binding (inferred); serine-type endopeptidase inhibitor activity (inferred); INVOLVED IN blood coagulation (inferred); negative regulation of endopeptidase activity (inferred); PARTICIPATES IN coagulation cascade pathway; complement system pathway; ASSOCIATED WITH carotid artery thrombosis (ortholog); disease by infectious agent (ortholog); Heparin Cofactor…	26.8469	-1.79739	0.491492	-3.657	0.000255187	0.00912826
Akr1d1	Akr1d1	aldo-keto reductase family 1, member D1	ENCODES a protein that exhibits 3-oxo-5-beta-steroid 4-dehydrogenase activity; INVOLVED IN androgen metabolic process (ortholog); bile acid biosynthetic process (ortholog); C21-steroid hormone metabolic process (ortholog); PARTICIPATES IN 11-beta-hydroxylase deficiency pathway; 17-alpha-hydroxylase deficiency pathway; 21-alpha-hydroxylase deficiency pathway; ASSOCIATED WITH congenital bile acid s…	19.1919	-1.73814	0.565309	-3.07468	0.00210732	0.0388344
Hnf4a	Hnf4a	hepatocyte nuclear factor 4, alpha	ENCODES a protein that exhibits arachidonic acid binding; DNA binding; DNA-binding transcription activator activity, RNA polymerase II-specific; INVOLVED IN acyl-CoA metabolic process; aging; cell differentiation; PARTICIPATES IN forkhead class A signaling pathway; hypoxia inducible factor pathway; maturity-onset diabetes of the young pathway; ASSOCIATED WITH Diabetes Mellitus, Experimental ; Dia…	29.0971	-1.69108	0.493101	-3.42948	0.000604734	0.016984
Tm4sf4	Tm4sf4	transmembrane 4 L six family member 4	INVOLVED IN tissue regeneration; ASSOCIATED WITH liver disease (ortholog); FOUND IN integral component of membrane (inferred); INTERACTS WITH 1-benzylpiperazine; 2,3,7,8-tetrachlorodibenzodioxine; 2,4,6-trinitrotoluene	30.2286	-1.6721	0.548089	-3.05079	0.0022824	0.0408323
RGD1561282	Linc00176	long intergenic non-protein coding RNA 176	INTERACTS WITH 6-propyl-2-thiouracil; bisphenol A; 17beta-estradiol (ortholog)	11.7014	-1.60402	0.489882	-3.2743	0.00105924	0.024913
C3	C3	complement C3	ENCODES a protein that exhibits cofactor binding; lipid binding; C5L2 anaphylatoxin chemotactic receptor binding (ortholog); INVOLVED IN blood coagulation; complement activation; positive regulation of developmental growth; PARTICIPATES IN classical complement pathway; Chagas disease pathway; coagulation cascade pathway; ASSOCIATED WITH Acute Lung Injury; amyotrophic lateral sclerosis; anterior u…	1304.7	-1.56181	0.407258	-3.83493	0.000125598	0.0053852
Masp2	Masp2	mannan-binding lectin serine peptidase 2	ENCODES a protein that exhibits peptidase activity; serine-type endopeptidase activity; calcium-dependent protein binding (ortholog); INVOLVED IN complement activation, lectin pathway (ortholog); PARTICIPATES IN coagulation cascade pathway; complement system pathway; Staphylococcus aureus infection pathway; ASSOCIATED WITH amyotrophic lateral sclerosis type 1 (ortholog); erythema multiforme (orth…	17.6143	-1.54226	0.465179	-3.31541	0.00091509	0.0225063
Plg	Plg	plasminogen	ENCODES a protein that exhibits endopeptidase activity; enzyme binding; apolipoprotein binding (ortholog); INVOLVED IN proteolysis involved in cellular protein catabolic process; blood coagulation (ortholog); extracellular matrix disassembly (ortholog); PARTICIPATES IN acenocoumarol pharmacodynamics pathway; alteplase pharmacodynamics pathway; aminocaproic acid pharmacodynamics pathway; ASSOCIATE…	146.406	-1.47809	0.449405	-3.28899	0.00100546	0.0241292
Prlr	Prlr	prolactin receptor	ENCODES a protein that exhibits prolactin receptor activity; protein kinase binding; peptide hormone binding (ortholog); INVOLVED IN activation of transmembrane receptor protein tyrosine kinase activity (ortholog); JAK-STAT cascade (ortholog); lactation (ortholog); PARTICIPATES IN cytokine mediated signaling pathway; Jak-Stat signaling pathway; ASSOCIATED WITH Abortion, Spontaneous (ortholog); An…	11.5041	-1.45185	0.487815	-2.97623	0.00291812	0.0477555
Esrp2	Esrp2	epithelial splicing regulatory protein 2	ENCODES a protein that exhibits mRNA binding (ortholog); INVOLVED IN alternative mRNA splicing, via spliceosome (ortholog); branching involved in salivary gland morphogenesis (ortholog); epithelial tube branching involved in lung morphogenesis (ortholog); FOUND IN nucleoplasm (ortholog); nucleus (ortholog); INTERACTS WITH 2,4-dinitrotoluene; acrylamide; bisphenol A	19.0342	-1.4322	0.423315	-3.3833	0.000716193	0.0187244
Krt18	Krt18	keratin 18	ENCODES a protein that exhibits scaffold protein binding (ortholog); INVOLVED IN extrinsic apoptotic signaling pathway (ortholog); Golgi to plasma membrane CFTR protein transport (ortholog); hepatocyte apoptotic process (ortholog); ASSOCIATED WITH Acute Liver Failure (ortholog); Breast Neoplasms (ortholog); Chemical and Drug Induced Liver Injury (ortholog); FOUND IN keratin filament; cell periphe…	69.008	-1.38778	0.276674	-5.01592	5.27792e-07	9.29998e-05
Klf2	Klf2	Kruppel-like factor 2	ENCODES a protein that exhibits DNA binding (ortholog); DNA-binding transcription factor activity (ortholog); DNA-binding transcription factor activity, RNA polymerase II-specific (ortholog); INVOLVED IN cellular response to cycloheximide; cellular response to hydrogen peroxide; cellular response to interleukin-1; ASSOCIATED WITH lung disease (ortholog); FOUND IN nuclear chromatin (ortholog); nuc…	192.748	-1.34831	0.164583	-8.19229	2.563e-16	1.6484e-12
Nr1i2	Nr1i2	nuclear receptor subfamily 1, group I, member 2	ENCODES a protein that exhibits nuclear receptor activity; DNA-binding transcription activator activity, RNA polymerase II-specific (ortholog); drug binding (ortholog); INVOLVED IN drug export (ortholog); exogenous drug catabolic process (ortholog); negative regulation of transcription, DNA-templated (ortholog); ASSOCIATED WITH cholestasis; epilepsy; adenocarcinoma (ortholog); FOUND IN nucleus; i…	18.4471	-1.33315	0.377746	-3.52923	0.000416765	0.0130434
Slc27a5	Slc27a5	solute carrier family 27 member 5	ENCODES a protein that exhibits cholate-CoA ligase activity; protein-containing complex binding; fatty acid transmembrane transporter activity (ortholog); INVOLVED IN bile acid metabolic process; bile acid biosynthetic process (ortholog); fatty acid transport (ortholog); PARTICIPATES IN bile acid biosynthetic pathway; cerebrotendinous xanthomatosis pathway; congenital bile acid synthesis defect p…	36.5482	-1.30917	0.323072	-4.05225	5.07282e-05	0.00270754
Ly6g6e	Ly6g6e	lymphocyte antigen 6 family member G6E	ENCODES a protein that exhibits acetylcholine receptor activator activity (ortholog); acetylcholine receptor binding (ortholog); INVOLVED IN acetylcholine receptor signaling pathway (ortholog); desensitization of G protein-coupled receptor signaling pathway (ortholog); FOUND IN plasma membrane (ortholog); INTERACTS WITH bisphenol A; cadmium dichloride; copper atom	35.0111	-1.25064	0.409887	-3.05119	0.00227936	0.0408323
Paqr5	Paqr5	progestin and adipoQ receptor family member 5	FOUND IN integral component of membrane (inferred); INTERACTS WITH 6-propyl-2-thiouracil; acrylamide; decabromodiphenyl ether	61.8429	-1.23349	0.223689	-5.51429	3.50185e-08	1.02374e-05
Upb1	Upb1	beta-ureidopropionase 1	ENCODES a protein that exhibits beta-ureidopropionase activity; zinc ion binding; protein homodimerization activity (ortholog); INVOLVED IN beta-alanine metabolic process; in utero embryonic development; liver development; PARTICIPATES IN pyrimidine metabolic pathway; beta-alanine metabolic pathway; beta-ureidopropionase deficiency pathway; ASSOCIATED WITH autistic disorder (ortholog); Beta-Ureid…	22.6537	-1.23095	0.35776	-3.44071	0.000580198	0.016621
Apol3	Apol3	apolipoprotein L, 3	INVOLVED IN lipid transport (inferred); lipoprotein metabolic process (inferred); FOUND IN extracellular region (inferred); INTERACTS WITH 2,4-dinitrotoluene; 6-propyl-2-thiouracil; bisphenol A	92.1583	-1.20133	0.187406	-6.41033	1.45206e-10	1.21418e-07
Icam2	Icam2	intercellular adhesion molecule 2	ENCODES a protein that exhibits integrin binding (ortholog); INVOLVED IN cell-cell adhesion (inferred); ASSOCIATED WITH Experimental Liver Cirrhosis (ortholog); hyperkalemic periodic paralysis (ortholog); malignant mesothelioma (ortholog); FOUND IN cell periphery (ortholog); cleavage furrow (ortholog); integral component of plasma membrane (ortholog); INTERACTS WITH bisphenol A; carbonyl sulfide;…	77.9721	-1.19238	0.197246	-6.04514	1.49281e-09	7.11186e-07
Slc38a4	Slc38a4	solute carrier family 38, member 4	ENCODES a protein that exhibits amino acid transmembrane transporter activity; INVOLVED IN sodium ion transport (inferred); PARTICIPATES IN amiloride pharmacodynamics pathway; bendroflumethiazide pharmacodynamics pathway; bumetanide pharmacodynamics pathway; INTERACTS WITH 1,2-dimethylhydrazine; 2,3,7,8-tetrachlorodibenzodioxine; 6-propyl-2-thiouracil	44.4145	-1.14903	0.323372	-3.55328	0.000380463	0.0121739
Asgr1	Asgr1	asialoglycoprotein receptor 1	ENCODES a protein that exhibits asialoglycoprotein receptor activity; protein homodimerization activity (ortholog); INVOLVED IN cellular response to extracellular stimulus (ortholog); FOUND IN integral component of membrane (inferred); INTERACTS WITH 2,4-dinitrotoluene; 2-acetamidofluorene; 3,3',4,4',5-pentachlorobiphenyl	61.8802	-1.14352	0.270657	-4.22497	2.38971e-05	0.00158222
Serpine1	Serpine1	serpin family E member 1	ENCODES a protein that exhibits protease binding; serine-type endopeptidase inhibitor activity; signaling receptor binding (ortholog); INVOLVED IN cellular response to aldosterone; cellular response to angiotensin; cellular response to ATP; PARTICIPATES IN oxygen homeostasis pathway; fibrinolysis pathway; hypoxia inducible factor pathway; ASSOCIATED WITH decreased metastatic potential; ASSOCIATED…	96.5017	-1.12683	0.251375	-4.48268	7.37114e-06	0.000703038
Nnmt	Nnmt	nicotinamide N-methyltransferase	ENCODES a protein that exhibits nicotinamide N-methyltransferase activity (ortholog); INVOLVED IN animal organ regeneration; response to drug; response to organonitrogen compound; PARTICIPATES IN homocysteine metabolic pathway; methionine cycle/metabolic pathway; niacin metabolic pathway; ASSOCIATED WITH renal cell carcinoma (ortholog); FOUND IN cytosol (ortholog); INTERACTS WITH 17alpha-ethynyle…	71.7485	-1.10921	0.2512	-4.41564	1.00714e-05	0.000875323
Pah	Pah	phenylalanine hydroxylase	ENCODES a protein that exhibits amino acid binding; cofactor binding; iron ion binding; INVOLVED IN L-phenylalanine metabolic process; protein hydroxylation; pteridine-containing compound metabolic process; PARTICIPATES IN phenylketonuria pathway; tyrosinemia type II pathway; tyrosinemia type III pathway; ASSOCIATED WITH Chemical and Drug Induced Liver Injury (ortholog); congenital central hypove…	145.005	-1.10818	0.283365	-3.9108	9.19898e-05	0.00425635
Ang1	Ang	angiogenin	ENCODES a protein that exhibits actin binding (ortholog); copper ion binding (ortholog); heparin binding (ortholog); INVOLVED IN liver development; activation of phospholipase A2 activity (ortholog); activation of phospholipase C activity (ortholog); ASSOCIATED WITH Reperfusion Injury; Acute-Phase Reaction (ortholog); Alzheimer's disease (ortholog); FOUND IN angiogenin-PRI complex (ortholog); bas…	24.9209	-1.08976	0.315748	-3.45137	0.00055775	0.0161584
Glycam1	Glycam1	glycosylation dependent cell adhesion molecule 1	INVOLVED IN cell adhesion (inferred); FOUND IN plasma membrane (inferred)	21.6157	-1.08317	0.337382	-3.21052	0.00132495	0.0284048
Hpd	Hpd	4-hydroxyphenylpyruvate dioxygenase	ENCODES a protein that exhibits 4-hydroxyphenylpyruvate dioxygenase activity; INVOLVED IN tyrosine catabolic process; PARTICIPATES IN alkaptonuria pathway; disulfiram pharmacodynamics pathway; dopamine beta-hydroxylase deficiency pathway; ASSOCIATED WITH Chemical and Drug Induced Liver Injury (ortholog); Hawkinsinuria (ortholog); tyrosinemia (ortholog); FOUND IN endoplasmic reticulum; endoplasmic…	193.704	-1.08149	0.168869	-6.40433	1.51029e-10	1.21418e-07
LOC287167	Hba-a3	hemoglobin alpha, adult chain 3	ENCODES a protein that exhibits heme binding; organic acid binding; oxygen binding; INVOLVED IN protein heterooligomerization; FOUND IN hemoglobin complex	254.36	-1.07913	0.1897	-5.68864	1.28058e-08	4.33477e-06
Alpk3	Alpk3	alpha-kinase 3	ENCODES a protein that exhibits ATP binding (inferred); protein serine/threonine kinase activity (inferred); INVOLVED IN cardiac muscle cell development (ortholog); cardiac muscle cell differentiation (ortholog); heart development (ortholog); ASSOCIATED WITH cardiomyopathy (ortholog); familial hypertrophic cardiomyopathy (ortholog); Hypertrophic Cardiomyopathy 27 (ortholog); FOUND IN nucleus (ort…	30.2851	-1.0608	0.311487	-3.40558	0.000660232	0.0176928
Cldn2	Cldn2	claudin 2	ENCODES a protein that exhibits identical protein binding (ortholog); INVOLVED IN calcium-independent cell-cell adhesion via plasma membrane cell-adhesion molecules (ortholog); PARTICIPATES IN hepatitis C pathway; ASSOCIATED WITH male infertility (ortholog); pancreatitis (ortholog); FOUND IN bicellular tight junction (ortholog); INTERACTS WITH (+)-alpha-tocopherol; 17alpha-ethynylestradiol; 2,3,7…	154.324	-1.04268	0.175352	-5.9462	2.74447e-09	1.2001e-06
Acsm3	Acsm3	acyl-CoA synthetase medium-chain family member 3	ENCODES a protein that exhibits fatty acid ligase activity (ortholog); INVOLVED IN fatty acid biosynthetic process (ortholog); PARTICIPATES IN fatty acid beta degradation pathway; butanoate metabolic pathway; ASSOCIATED WITH hypertension; ocular hypertension; IgA glomerulonephritis (ortholog); FOUND IN mitochondrial matrix (ortholog); INTERACTS WITH 2,3,7,8-tetrachlorodibenzodioxine; 3-chloroprop…	30.3676	-1.02294	0.332174	-3.07954	0.00207321	0.0386412
Cdh1	Cdh1	cadherin 1	ENCODES a protein that exhibits alpha-catenin binding (ortholog); ankyrin binding (ortholog); beta-catenin binding (ortholog); INVOLVED IN neuron projection development; pituitary gland development; regulation of protein catabolic process at postsynapse, modulating synaptic transmission; PARTICIPATES IN E-cadherin signaling pathway; fibroblast growth factor signaling pathway; endometrial cancer p…	52.2322	-1.00893	0.297439	-3.39206	0.000693698	0.0183225
Kcnj13	Kcnj13	potassium voltage-gated channel subfamily J member 13	INVOLVED IN regulation of ion transmembrane transport (inferred); ASSOCIATED WITH Leber congenital amaurosis (ortholog); Leber congenital amaurosis 16 (ortholog); Snowflake Vitreoretinal Degeneration (ortholog); FOUND IN integral component of membrane (inferred); INTERACTS WITH ammonium chloride; bisphenol A; gentamycin	89.0093	-0.999266	0.217924	-4.58539	4.53136e-06	0.000498178
Akr1c14	Akr1c14	aldo-keto reductase family 1, member C14	ENCODES a protein that exhibits steroid dehydrogenase activity; INVOLVED IN hippocampus development	85.0208	-0.986898	0.252802	-3.90384	9.46783e-05	0.00435532
Emcn	Emcn	endomucin	ENCODES a protein that exhibits carbohydrate binding (ortholog); INVOLVED IN angiogenesis (ortholog); cell-cell adhesion (ortholog); regulation of cell adhesion (ortholog); FOUND IN plasma membrane (ortholog); INTERACTS WITH (S)-10-[(DIMETHYLAMINO)METHYL]-4-ETHYL-4,9-DIHYDROXY-1H-PYRANO[3',4':6,7]INOLIZINO[1,2-B]-QUINOLINE-3,14(4H,12H)-DIONE; 2,6-dinitrotoluene; 3,7-dihydropurine-6-thione	77.4253	-0.986711	0.246954	-3.99553	6.45491e-05	0.00323072
Prg4	Prg4	proteoglycan 4	ENCODES a protein that exhibits polysaccharide binding (inferred); scavenger receptor activity (inferred); INVOLVED IN hematopoietic stem cell proliferation (ortholog); negative regulation of interleukin-6 biosynthetic process (ortholog); regulation of cell proliferation (ortholog); ASSOCIATED WITH camptodactyly-arthropathy-coxa vara-pericarditis syndrome (ortholog); Contracture (ortholog); Hyper…	165.262	-0.983976	0.165724	-5.93743	2.89521e-09	1.20132e-06
Tmem72	Tmem72	transmembrane protein 72	FOUND IN integral component of membrane (inferred); INTERACTS WITH 2,2',4,4'-Tetrabromodiphenyl ether; aflatoxin B1; bisphenol A	78.1674	-0.975579	0.236762	-4.1205	3.78052e-05	0.00217626
Apom	Apom	apolipoprotein M	ENCODES a protein that exhibits antioxidant activity (ortholog); lipid transporter activity (ortholog); phospholipid binding (ortholog); INVOLVED IN response to glucose; cholesterol efflux (ortholog); high-density lipoprotein particle assembly (ortholog); ASSOCIATED WITH coronary artery disease (ortholog); Diabetes Mellitus, Experimental (ortholog); Metabolic Syndrome (ortholog); FOUND IN extrace…	39.7775	-0.9416	0.261662	-3.59853	0.000320021	0.0108327
Tmem27	Cltrn	collectrin, amino acid transport regulator	ENCODES a protein that exhibits protein homodimerization activity (ortholog); INVOLVED IN positive regulation of amino acid transport (ortholog); positive regulation of calcium ion-dependent exocytosis (ortholog); positive regulation of insulin secretion involved in cellular response to glucose stimulus (ortholog); ASSOCIATED WITH ureteral obstruction (ortholog); FOUND IN brush border membrane (o…	42.0637	-0.937929	0.300368	-3.1226	0.00179262	0.0351089
Acta2	Acta2	actin, alpha 2, smooth muscle, aorta	ENCODES a protein that exhibits protein kinase binding (ortholog); INVOLVED IN muscle contraction; positive regulation of ERK1 and ERK2 cascade; positive regulation of hepatic stellate cell activation; ASSOCIATED WITH Liver Injury; aortic disease (ortholog); arterial tortuosity syndrome (ortholog); FOUND IN actin cytoskeleton; cytoplasm; stress fiber; INTERACTS WITH (+)-Tetrandrine; (-)-epigalloc…	547.247	-0.933238	0.262288	-3.55806	0.000373598	0.0120441
Foxc2	Foxc2	forkhead box C2	ENCODES a protein that exhibits DNA binding; chromatin DNA binding (ortholog); DNA-binding transcription activator activity, RNA polymerase II-specific (ortholog); INVOLVED IN artery morphogenesis (ortholog); blood vessel development (ortholog); blood vessel remodeling (ortholog); ASSOCIATED WITH Cardiovascular Abnormalities (ortholog); congenital diaphragmatic hernia (ortholog); congestive heart…	47.0693	-0.925012	0.285568	-3.2392	0.00119867	0.026669
Mfrp	Mfrp	membrane frizzled-related protein	INVOLVED IN eye photoreceptor cell development (ortholog); retina development in camera-type eye (ortholog); visual perception (ortholog); ASSOCIATED WITH fundus albipunctatus (ortholog); fundus dystrophy (ortholog); high hyperopia (ortholog); FOUND IN integral component of membrane (inferred); INTERACTS WITH 2,2',4,4'-Tetrabromodiphenyl ether; decabromodiphenyl ether; diazinon	390.654	-0.918983	0.113901	-8.06828	7.12947e-16	3.05688e-12
Pla2g5	Pla2g5	phospholipase A2, group V	ENCODES a protein that exhibits calcium-dependent phospholipase A2 activity; heparin binding; phospholipase A2 activity (ortholog); INVOLVED IN arachidonic acid secretion; leukotriene biosynthetic process; platelet activating factor biosynthetic process; PARTICIPATES IN alpha-linoleic acid metabolic pathway; arachidonic acid metabolic pathway; ether lipid metabolic pathway; ASSOCIATED WITH Fleck …	50.082	-0.905337	0.266626	-3.39553	0.000684957	0.0181662
Slco1a2	Slco1a2	solute carrier organic anion transporter family, member 1A2	ENCODES a protein that exhibits bile acid transmembrane transporter activity; monocarboxylic acid transmembrane transporter activity; organic anion transmembrane transporter activity; INVOLVED IN animal organ regeneration; bile acid and bile salt transport; intestinal absorption; PARTICIPATES IN multispecific organic anion transporter mediated transport pathway; FOUND IN brush border membrane; IN…	663.066	-0.904307	0.261222	-3.46183	0.000536516	0.0157922
Slc52a3	Slc52a3	solute carrier family 52 member 3	ENCODES a protein that exhibits riboflavin transmembrane transporter activity; INVOLVED IN riboflavin transport; cellular response to heat (ortholog); sensory perception of sound (ortholog); ASSOCIATED WITH Brown-Vialetto-Van Laere syndrome (ortholog); genetic disease (ortholog); pre-malignant neoplasm (ortholog); FOUND IN integral component of plasma membrane; cytoplasm (ortholog); nucleus (orth…	44.7306	-0.893316	0.248861	-3.58962	0.00033116	0.0110642
Slc4a5	Slc4a5	solute carrier family 4 member 5	ENCODES a protein that exhibits anion:anion antiporter activity (inferred); inorganic anion exchanger activity (inferred); INVOLVED IN cerebrospinal fluid secretion (ortholog); epithelial cell development (ortholog); ion transport (ortholog); PARTICIPATES IN bile acid transport pathway; ASSOCIATED WITH Renal Tubular Acidosis, Proximal, with Ocular Abnormalities and Mental Retardation (ortholog); …	186.412	-0.883553	0.17927	-4.92862	8.28138e-07	0.00013484
Sostdc1	Sostdc1	sclerostin domain containing 1	ENCODES a protein that exhibits BMP binding (ortholog); BMP receptor activity (ortholog); INVOLVED IN hair follicle morphogenesis (ortholog); mammary gland bud morphogenesis (ortholog); negative regulation of BMP signaling pathway (ortholog); PARTICIPATES IN Bone morphogenetic proteins signaling pathway; Wnt signaling, canonical pathway; ASSOCIATED WITH autosomal recessive limb-girdle muscular dy…	251.146	-0.882032	0.167569	-5.2637	1.41182e-07	3.07801e-05
Lgals9	Lgals9	galectin 9	ENCODES a protein that exhibits carbohydrate binding (ortholog); disaccharide binding (ortholog); enzyme binding (ortholog); INVOLVED IN toll-like receptor 3 signaling pathway; cellular response to interferon-gamma (ortholog); cellular response to virus (ortholog); ASSOCIATED WITH Pneumococcal Meningitis; autism spectrum disorder (ortholog); nephritis (ortholog); FOUND IN cytoplasm (ortholog); cy…	122.279	-0.880112	0.18037	-4.87949	1.06362e-06	0.000160074
Sox18	Sox18	SRY box 18	ENCODES a protein that exhibits DNA binding (ortholog); DNA-binding transcription activator activity, RNA polymerase II-specific (ortholog); DNA-binding transcription factor activity (ortholog); INVOLVED IN angiogenesis (ortholog); blood vessel development (ortholog); blood vessel endothelial cell migration (ortholog); ASSOCIATED WITH Arsenic Poisoning (ortholog); Glomerulonephritis with Sparse H…	148.36	-0.859193	0.153016	-5.61504	1.96513e-08	6.31937e-06
Vtn	Vtn	vitronectin	ENCODES a protein that exhibits collagen binding; heparin binding; identical protein binding; INVOLVED IN liver regeneration; protein polymerization; cell adhesion mediated by integrin (ortholog); PARTICIPATES IN forkhead class A signaling pathway; vascular endothelial growth factor signaling pathway; cell-extracellular matrix signaling pathway; ASSOCIATED WITH Diabetic Nephropathies; diabetic re…	900.636	-0.852852	0.218827	-3.89738	9.72398e-05	0.00443545
Ada	Ada	adenosine deaminase	ENCODES a protein that exhibits adenosine deaminase activity; purine nucleoside binding; zinc ion binding (ortholog); INVOLVED IN adenosine metabolic process; aging; histamine secretion; PARTICIPATES IN adenine phoshoribosyltransferase deficiency pathway; adenosine monophosphate deaminase deficiency pathway; adenylosuccinate lyase deficiency pathway; ASSOCIATED WITH Chemical and Drug Induced Live…	38.7583	-0.849685	0.254578	-3.33762	0.000845003	0.0212706
Aqp1	Aqp1	aquaporin 1	ENCODES a protein that exhibits glycerol transmembrane transporter activity; water channel activity; ammonium transmembrane transporter activity (ortholog); INVOLVED IN glycerol transport; hyperosmotic response; hyperosmotic salinity response; PARTICIPATES IN amiloride pharmacodynamics pathway; bendroflumethiazide pharmacodynamics pathway; bumetanide pharmacodynamics pathway; ASSOCIATED WITH auto…	195.041	-0.84939	0.146116	-5.81312	6.13209e-09	2.19103e-06
Ltbp1	Ltbp1	latent transforming growth factor beta binding protein 1	ENCODES a protein that exhibits microfibril binding (ortholog); transforming growth factor beta binding (ortholog); INVOLVED IN cellular response to mechanical stimulus; cellular response to parathyroid hormone stimulus; cellular response to platelet-derived growth factor stimulus; PARTICIPATES IN transforming growth factor-beta superfamily mediated signaling pathway; ASSOCIATED WITH Diabetes Mel…	86.2453	-0.846027	0.230705	-3.66713	0.000245284	0.00883776
Ehd2	Ehd2	EH-domain containing 2	ENCODES a protein that exhibits identical protein binding (ortholog); protein domain specific binding (ortholog); INVOLVED IN cortical actin cytoskeleton organization (ortholog); endocytic recycling (ortholog); endocytosis (ortholog); PARTICIPATES IN endocytosis pathway; FOUND IN caveola (ortholog); cytosol (ortholog); extrinsic component of membrane (ortholog); INTERACTS WITH (S)-10-[(DIMETHYLAM…	152.461	-0.839972	0.139222	-6.03331	1.60631e-09	7.37926e-07
Mgst1	Mgst1	microsomal glutathione S-transferase 1	ENCODES a protein that exhibits glutathione binding; glutathione transferase activity; identical protein binding; INVOLVED IN Leydig cell differentiation; protein homotrimerization; response to drug; PARTICIPATES IN glutathione metabolic pathway; phase I biotransformation pathway via cytochrome P450; ASSOCIATED WITH neurodegenerative disease (ortholog); FOUND IN apical part of cell; endoplasmic r…	224.418	-0.827194	0.176197	-4.6947	2.66992e-06	0.000317993
Clic5	Clic5	chloride intracellular channel 5	ENCODES a protein that exhibits chloride channel activity; INVOLVED IN auditory receptor cell stereocilium organization (ortholog); chloride transport (ortholog); diet induced thermogenesis (ortholog); ASSOCIATED WITH autosomal recessive nonsyndromic deafness 103 (ortholog); FOUND IN stereocilium bundle; actin cytoskeleton (ortholog); Golgi apparatus (ortholog); INTERACTS WITH 2,3,7,8-tetrachloro…	235.465	-0.824394	0.132276	-6.2324	4.59354e-10	2.56899e-07
Igf1	Igf1	insulin-like growth factor 1	ENCODES a protein that exhibits hormone activity; insulin-like growth factor receptor binding; protein serine/threonine kinase activator activity; INVOLVED IN aging; bone development; cardiac atrium development; PARTICIPATES IN altered insulin-like growth factor signaling pathway; cardiovascular system disease pathway; insulin-like growth factor signaling pathway; ASSOCIATED WITH cardiac hypertro…	127.86	-0.819365	0.263525	-3.10925	0.00187561	0.0360002
Ocln	Ocln	occludin	ENCODES a protein that exhibits protein domain specific binding (ortholog); INVOLVED IN cellular response to tumor necrosis factor; response to interleukin-18; bicellular tight junction assembly (ortholog); PARTICIPATES IN transforming growth factor-beta Smad dependent signaling pathway; hepatitis C pathway; ASSOCIATED WITH Burns; diabetic retinopathy; acute kidney failure (ortholog); FOUND IN ap…	139.538	-0.81281	0.172411	-4.71438	2.42452e-06	0.000294213
Kl	Kl	Klotho	ENCODES a protein that exhibits fibroblast growth factor binding (ortholog); fibroblast growth factor receptor binding (ortholog); INVOLVED IN acute inflammatory response; aging; negative regulation of systemic arterial blood pressure; PARTICIPATES IN pentose and glucuronate interconversion pathway; starch and sucrose metabolic pathway; ASSOCIATED WITH chronic kidney disease; Diabetic Nephropathi…	182.696	-0.791021	0.166919	-4.73896	2.1482e-06	0.000273588
Prom1	Prom1	prominin 1	ENCODES a protein that exhibits actinin binding (ortholog); cadherin binding (ortholog); INVOLVED IN camera-type eye photoreceptor cell differentiation (ortholog); glomerular parietal epithelial cell differentiation (ortholog); glomerular visceral epithelial cell differentiation (ortholog); ASSOCIATED WITH diabetes mellitus; Colonic Neoplasms (ortholog); Colorectal Neoplasms (ortholog); FOUND IN …	169.903	-0.785494	0.190559	-4.12205	3.75518e-05	0.00217626
Clic6	Clic6	chloride intracellular channel 6	ENCODES a protein that exhibits D2 dopamine receptor binding; D3 dopamine receptor binding; D4 dopamine receptor binding; INVOLVED IN chloride transmembrane transport (inferred); regulation of ion transmembrane transport (inferred); ASSOCIATED WITH long QT syndrome 6 (ortholog); FOUND IN plasma membrane; INTERACTS WITH 17alpha-ethynylestradiol; ammonium chloride; glycidol	245.108	-0.766115	0.121912	-6.28417	3.29612e-10	2.01895e-07
Slc22a8	Slc22a8	solute carrier family 22 member 8	ENCODES a protein that exhibits organic anion transmembrane transporter activity; protein kinase C binding; quaternary ammonium group transmembrane transporter activity; INVOLVED IN glutathione transport; quaternary ammonium group transport; response to methotrexate; PARTICIPATES IN ibuprofen pharmacodynamics pathway; ibuprofen pharmacokinetics pathway; bile acid transport pathway; ASSOCIATED WIT…	287.923	-0.764013	0.139444	-5.47898	4.27792e-08	1.22282e-05
Cfb	Cfb	complement factor B	ENCODES a protein that exhibits serine-type endopeptidase activity (inferred); INVOLVED IN complement activation; response to lipopolysaccharide; response to thyroid hormone; PARTICIPATES IN coagulation cascade pathway; complement system pathway; Staphylococcus aureus infection pathway; ASSOCIATED WITH Experimental Autoimmune Myasthenia Gravis; Experimental Autoimmune Uveoretinitis; polycystic ki…	317.338	-0.747354	0.169898	-4.39885	1.08827e-05	0.00093323
Tek	Tek	TEK receptor tyrosine kinase	ENCODES a protein that exhibits growth factor binding; protein tyrosine kinase activity (ortholog); signaling receptor activity (ortholog); INVOLVED IN endochondral ossification; glomerulus vasculature development; positive regulation of angiogenesis; PARTICIPATES IN angiopoietin signaling pathway; rheumatoid arthritis pathway; ASSOCIATED WITH acute kidney tubular necrosis; brain ischemia; gastri…	353.258	-0.740854	0.139193	-5.32251	1.02345e-07	2.53166e-05
Tnnt1	Tnnt1	troponin T1, slow skeletal type	ENCODES a protein that exhibits troponin T binding; tropomyosin binding (ortholog); INVOLVED IN regulation of muscle contraction; slow-twitch skeletal muscle fiber contraction; negative regulation of muscle contraction (ortholog); PARTICIPATES IN acebutolol pharmacodynamics pathway; adrenergic beta receptor agonist and beta-blocker pharmacodynamics pathway; amiodarone pharmacodynamics pathway; AS…	67.8489	-0.737098	0.207095	-3.55923	0.000371944	0.0120209
Ttr	Ttr	transthyretin	ENCODES a protein that exhibits hormone binding; protein heterodimerization activity; identical protein binding (ortholog); INVOLVED IN regulation of signaling receptor activity (inferred); retinol metabolic process (inferred); thyroid hormone metabolic process (inferred); PARTICIPATES IN forkhead class A signaling pathway; retinoic acid metabolic pathway; ASSOCIATED WITH brain ischemia; acute ki…	11855.5	-0.736021	0.180417	-4.07956	4.51218e-05	0.00251256
Hmox1	Hmox1	heme oxygenase 1	ENCODES a protein that exhibits enzyme binding; heme binding; heme oxygenase (decyclizing) activity; INVOLVED IN angiogenesis; cell death; cellular response to nutrient; PARTICIPATES IN heme degradation pathway; hypertension pathway; acute intermittent porphyria pathway; ASSOCIATED WITH decreased systemic arterial blood pressure; increased vasodilation; ASSOCIATED WITH acute kidney failure; Acute…	192.869	-0.729045	0.149046	-4.89142	1.00113e-06	0.00015515
Vom2r44	Vom2r44	vomeronasal 2 receptor 44	INVOLVED IN G protein-coupled receptor signaling pathway (inferred); FOUND IN dendrite; INTERACTS WITH ammonium chloride; cadmium dichloride; flavonoids	136.443	-0.725472	0.232104	-3.12563	0.00177426	0.0350301
Sema3g	Sema3g	semaphorin 3G	ENCODES a protein that exhibits signaling receptor binding (ortholog); INVOLVED IN negative regulation of axon extension (ortholog); INTERACTS WITH 6-propyl-2-thiouracil; acrylamide; bisphenol A	392.699	-0.720657	0.11486	-6.27423	3.51366e-10	2.05437e-07
Gstm2	Gstm2	glutathione S-transferase mu 2	ENCODES a protein that exhibits glutathione binding; glutathione transferase activity; protein homodimerization activity; INVOLVED IN aging; glutathione metabolic process; response to catechin; PARTICIPATES IN glutathione conjugation pathway; glutathione metabolic pathway; phase I biotransformation pathway via cytochrome P450; ASSOCIATED WITH hypertension; acute kidney failure (ortholog); Chemica…	141.653	-0.717558	0.214082	-3.35179	0.000802896	0.0204613
Rdh16	Rdh16	retinol dehydrogenase 16	ENCODES a protein that exhibits retinol dehydrogenase activity; protein homodimerization activity (ortholog); INVOLVED IN positive regulation of retinoic acid biosynthetic process; retinoic acid metabolic process; retinol metabolic process; PARTICIPATES IN retinoic acid metabolic pathway; retinol metabolic pathway; vitamin A deficiency pathway; FOUND IN endoplasmic reticulum lumen (ortholog); int…	105.218	-0.715813	0.189943	-3.76857	0.000164185	0.00649819
Hspa12b	Hspa12b	heat shock protein family A (Hsp70) member 12B	INTERACTS WITH 6-propyl-2-thiouracil; acrylamide; all-trans-retinoic acid	191.614	-0.715634	0.148433	-4.82126	1.42655e-06	0.000201645
Tmem86b	Tmem86b	transmembrane protein 86B	ENCODES a protein that exhibits alkenylglycerophosphocholine hydrolase activity; alkenylglycerophosphoethanolamine hydrolase activity; INVOLVED IN ether lipid metabolic process (ortholog); FOUND IN cytoplasm (ortholog); membrane (ortholog); INTERACTS WITH bisphenol A; endosulfan; furan	72.4779	-0.714616	0.209792	-3.4063	0.000658495	0.0176928
Pln	Pln	phospholamban	ENCODES a protein that exhibits ATPase inhibitor activity; INVOLVED IN calcium ion transport; protein homooligomerization; response to insulin; PARTICIPATES IN acebutolol pharmacodynamics pathway; adrenergic beta receptor agonist and beta-blocker pharmacodynamics pathway; amiodarone pharmacodynamics pathway; ASSOCIATED WITH congestive heart failure; Diabetes Complications; Diabetic Cardiomyopathi…	64.5741	-0.713864	0.21787	-3.27655	0.00105082	0.0248574
Cxcl12	Cxcl12	C-X-C motif chemokine ligand 12	ENCODES a protein that exhibits chemokine activity (ortholog); chemokine receptor binding (ortholog); CXCR chemokine receptor binding (ortholog); INVOLVED IN adult locomotory behavior; animal organ regeneration; brain development; PARTICIPATES IN hypoxia inducible factor pathway; syndecan signaling pathway; chemokine mediated signaling pathway; ASSOCIATED WITH anti-basement membrane glomeruloneph…	1546.28	-0.712912	0.107816	-6.61229	3.78422e-11	4.05637e-08
Krt8	Krt8	keratin 8	ENCODES a protein that exhibits protein-containing complex binding; scaffold protein binding (ortholog); INVOLVED IN response to hydrostatic pressure; sarcomere organization; cell differentiation involved in embryonic placenta development (ortholog); ASSOCIATED WITH Acute Liver Failure (ortholog); adenocarcinoma (ortholog); Breast Neoplasms (ortholog); FOUND IN costamere; dystrophin-associated gl…	95.5696	-0.71068	0.175157	-4.05738	4.9626e-05	0.00266839
Bmp7	Bmp7	bone morphogenetic protein 7	ENCODES a protein that exhibits heparin binding; INVOLVED IN regulation of phosphorylation; response to estradiol; response to peptide hormone; PARTICIPATES IN Bone morphogenetic proteins signaling pathway; Hedgehog signaling pathway; transforming growth factor-beta superfamily mediated signaling pathway; ASSOCIATED WITH acute kidney tubular necrosis; Diabetic Nephropathies; Femoral Fractures; FO…	102.038	-0.702512	0.180586	-3.89019	0.000100167	0.00453679
Msx1	Msx1	msh homeobox 1	ENCODES a protein that exhibits DNA binding (ortholog); DNA-binding transcription activator activity, RNA polymerase II-specific (ortholog); DNA-binding transcription factor activity, RNA polymerase II-specific (ortholog); INVOLVED IN cartilage development; cellular response to nicotine; pituitary gland development; ASSOCIATED WITH cryptorchidism; Femoral Fractures; anodontia (ortholog); FOUND IN…	146.591	-0.698449	0.157236	-4.44205	8.91053e-06	0.000810081
LOC304131	Map3k7cl	MAP3K7 C-terminal like	INTERACTS WITH bisphenol A; endosulfan; vinclozolin	81.5367	-0.69291	0.191494	-3.61843	0.000296393	0.0102487
Cgnl1	Cgnl1	cingulin-like 1	ENCODES a protein that exhibits motor activity (inferred); INVOLVED IN actin filament organization (ortholog); negative regulation of small GTPase mediated signal transduction (ortholog); FOUND IN actin cytoskeleton (ortholog); apical junction complex (ortholog); bicellular tight junction (ortholog); INTERACTS WITH bisphenol A; cobalt dichloride; diuron	531.976	-0.689953	0.106613	-6.47158	9.69852e-11	8.91086e-08
Aass	Aass	aminoadipate-semialdehyde synthase	ENCODES a protein that exhibits saccharopine dehydrogenase (NAD+, L-glutamate-forming) activity (ortholog); saccharopine dehydrogenase (NADP+, L-lysine-forming) activity (ortholog); INVOLVED IN L-lysine catabolic process (ortholog); PARTICIPATES IN 2-aminoadipic 2-oxoadipic aciduria pathway; glutaric aciduria type I pathway; hyperlysinemia pathway; ASSOCIATED WITH Chemical and Drug Induced Liver …	261.076	-0.680504	0.149279	-4.55861	5.14934e-06	0.000536616
Abcc6	Abcc6	ATP binding cassette subfamily C member 6	ENCODES a protein that exhibits ATP binding; ATPase activity; PARTICIPATES IN multidrug resistance-associated protein mediated transport pathway; ASSOCIATED WITH increased circulating phosphate level; ASSOCIATED WITH Experimental Arthritis; pseudoxanthoma elasticum; Animal Disease Models (ortholog); FOUND IN apical plasma membrane; basolateral plasma membrane; lateral plasma membrane; INTERACTS W…	100.69	-0.672309	0.211296	-3.18184	0.00146343	0.0305586
Thsd1	Thsd1	thrombospondin type 1 domain containing 1	INVOLVED IN hematopoietic progenitor cell differentiation (ortholog); ASSOCIATED WITH Chromosome 13q Deletion Syndrome (ortholog); chromosome 13q14 deletion syndrome (ortholog); Hydrops Fetalis (ortholog); FOUND IN cell periphery (ortholog); cell surface (ortholog); cytoplasm (ortholog); INTERACTS WITH 2,3,7,8-tetrachlorodibenzodioxine; 2,4-dinitrotoluene; bisphenol A	136.653	-0.671463	0.150086	-4.47385	7.68221e-06	0.000721287
C1qtnf3	C1qtnf3	C1q and TNF related 3	ENCODES a protein that exhibits identical protein binding (ortholog); INVOLVED IN cellular triglyceride homeostasis (ortholog); fat cell differentiation (ortholog); glucose homeostasis (ortholog); FOUND IN extracellular region (ortholog); extracellular space (ortholog); INTERACTS WITH 2,3,7,8-tetrachlorodibenzodioxine; 6-propyl-2-thiouracil; acrylamide	58.2802	-0.671271	0.191749	-3.50079	0.000463885	0.0140399
F5	F5	coagulation factor V	ENCODES a protein that exhibits copper ion binding (inferred); INVOLVED IN blood coagulation; response to vitamin K; blood circulation (ortholog); PARTICIPATES IN coagulation cascade pathway; acenocoumarol pharmacodynamics pathway; alteplase pharmacodynamics pathway; ASSOCIATED WITH Colorectal Neoplasms; Endotoxemia; Experimental Liver Cirrhosis; FOUND IN endoplasmic reticulum; extracellular regi…	201.842	-0.670884	0.205525	-3.26424	0.00109756	0.0255297
RGD1310587	RGD1310587	similar to hypothetical protein FLJ14146	ASSOCIATED WITH Loeys-Dietz syndrome 4 (ortholog); Usher syndrome (ortholog); FOUND IN integral component of membrane (inferred); INTERACTS WITH (S)-10-[(DIMETHYLAMINO)METHYL]-4-ETHYL-4,9-DIHYDROXY-1H-PYRANO[3',4':6,7]INOLIZINO[1,2-B]-QUINOLINE-3,14(4H,12H)-DIONE; 1,1,1-trichloro-2,2-bis(4-hydroxyphenyl)ethane; 3',5'-cyclic AMP	259.61	-0.665691	0.144447	-4.60855	4.05496e-06	0.000449646
Fxyd5	Fxyd5	FXYD domain-containing ion transport regulator 5	ENCODES a protein that exhibits actin binding (ortholog); cadherin binding (ortholog); INVOLVED IN ion transport (inferred); ASSOCIATED WITH Experimental Liver Cirrhosis (ortholog); FOUND IN integral component of membrane (ortholog); INTERACTS WITH 1-naphthyl isothiocyanate; 17alpha-ethynylestradiol; 2,4,6-trinitrobenzenesulfonic acid	228.775	-0.658575	0.160514	-4.1029	4.08005e-05	0.00230409
Aspg	Aspg	asparaginase	ENCODES a protein that exhibits 1-alkyl-2-acetylglycerophosphocholine esterase activity; asparaginase activity; lysophospholipase activity; INVOLVED IN asparagine metabolic process; phospholipid metabolic process; ASSOCIATED WITH Anaphylaxis (ortholog); anemia (ortholog); choledocholithiasis (ortholog); INTERACTS WITH 2,3,4,7,8-Pentachlorodibenzofuran; 2,3,7,8-tetrachlorodibenzodioxine; 3,3',4,4'…	110.608	-0.655811	0.184669	-3.55128	0.000383366	0.0122363
Elk3	Elk3	ELK3, ETS transcription factor	ENCODES a protein that exhibits DNA binding (ortholog); DNA-binding transcription activator activity, RNA polymerase II-specific (ortholog); DNA-binding transcription factor activity (ortholog); INVOLVED IN angiogenesis (ortholog); negative regulation of transcription, DNA-templated (ortholog); positive regulation of transcription by RNA polymerase II (ortholog); ASSOCIATED WITH Breast Neoplasms …	201.571	-0.653323	0.142571	-4.58245	4.59561e-06	0.00050096
Prkcdbp	Cavin3	caveolae associated protein 3	ENCODES a protein that exhibits protein kinase C binding; INVOLVED IN circadian regulation of gene expression (ortholog); cortical actin cytoskeleton organization (ortholog); negative regulation of fermentation (ortholog); FOUND IN caveola (ortholog); cytoplasm (ortholog); protein-containing complex (ortholog); INTERACTS WITH (S)-10-[(DIMETHYLAMINO)METHYL]-4-ETHYL-4,9-DIHYDROXY-1H-PYRANO[3',4':6,…	238.584	-0.647604	0.147295	-4.39666	1.09929e-05	0.000933715
Itm2a	Itm2a	integral membrane protein 2A	INVOLVED IN immunoglobulin production (ortholog); plasma cell differentiation (ortholog); FOUND IN integral component of membrane (inferred); INTERACTS WITH 17alpha-ethynylestradiol; 2,6-dinitrotoluene; bisphenol A	597.404	-0.645673	0.15881	-4.0657	4.78891e-05	0.00261016
Eci3	Eci3	enoyl-Coenzyme A delta isomerase 3	ENCODES a protein that exhibits catalytic activity (inferred); fatty-acyl-CoA binding (inferred)	80.7118	-0.636949	0.214212	-2.97345	0.00294472	0.047861
Cyyr1	Cyyr1	cysteine and tyrosine rich 1	ASSOCIATED WITH Alzheimer's disease (ortholog); FOUND IN integral component of membrane (inferred); INTERACTS WITH 2,3,7,8-tetrachlorodibenzodioxine; 6-propyl-2-thiouracil; acrylamide	484.73	-0.617028	0.1268	-4.86615	1.13795e-06	0.000164466
Prss23	Prss23	serine protease 23	ENCODES a protein that exhibits serine-type endopeptidase activity (inferred); INVOLVED IN proteolysis (inferred); ASSOCIATED WITH Coats disease (ortholog); exudative vitreoretinopathy (ortholog); Exudative Vitreoretinopathy 1 (ortholog); FOUND IN nucleus (ortholog); INTERACTS WITH (S)-10-[(DIMETHYLAMINO)METHYL]-4-ETHYL-4,9-DIHYDROXY-1H-PYRANO[3',4':6,7]INOLIZINO[1,2-B]-QUINOLINE-3,14(4H,12H)-DIO…	291.497	-0.612916	0.176882	-3.46511	0.000530013	0.0156366
Slc13a4	Slc13a4	solute carrier family 13 member 4	INVOLVED IN sodium ion transport (inferred); succinate transmembrane transport (inferred); ASSOCIATED WITH Chemical and Drug Induced Liver Injury (ortholog); liver cirrhosis (ortholog); pleomorphic xanthoastrocytoma (ortholog); INTERACTS WITH arsane; arsenic atom; arsenic(3+)	285.38	-0.612755	0.177621	-3.44979	0.000561017	0.0162138
Cxcl16	Cxcl16	C-X-C motif chemokine ligand 16	ENCODES a protein that exhibits chemokine activity (ortholog); chemokine receptor binding (ortholog); low-density lipoprotein particle receptor activity (ortholog); INVOLVED IN cellular response to lipopolysaccharide (ortholog); positive regulation of cell growth (ortholog); positive regulation of cell migration (ortholog); PARTICIPATES IN chemokine mediated signaling pathway; cytokine mediated s…	119.644	-0.601268	0.143732	-4.18327	2.87346e-05	0.00180232
Col4a3	Col4a3	collagen type IV alpha 3 chain	ENCODES a protein that exhibits integrin binding (ortholog); INVOLVED IN response to glucose; activation of cysteine-type endopeptidase activity involved in apoptotic process (ortholog); cell proliferation (ortholog); ASSOCIATED WITH glomerulonephritis; Alport syndrome (ortholog); autosomal dominant Alport syndrome (ortholog); FOUND IN basement membrane (ortholog); collagen type IV trimer (orthol…	129.532	-0.600856	0.139199	-4.31652	1.58511e-05	0.00119257
Serpinf1	Serpinf1	serpin family F member 1	ENCODES a protein that exhibits serine-type endopeptidase inhibitor activity (inferred); INVOLVED IN aging; cellular response to cobalt ion; cellular response to dexamethasone stimulus; ASSOCIATED WITH Alcoholic Fatty Liver; Alzheimer's disease; Brain Injuries; FOUND IN axon; axon hillock; basement membrane; INTERACTS WITH (S)-10-[(DIMETHYLAMINO)METHYL]-4-ETHYL-4,9-DIHYDROXY-1H-PYRANO[3',4':6,7]I…	233.25	-0.597803	0.154052	-3.88052	0.000104233	0.00463928
Tpm2	Tpm2	tropomyosin 2	ENCODES a protein that exhibits actin filament binding; identical protein binding; protein heterodimerization activity; INVOLVED IN regulation of ATPase activity (ortholog); PARTICIPATES IN acebutolol pharmacodynamics pathway; adrenergic beta receptor agonist and beta-blocker pharmacodynamics pathway; amiodarone pharmacodynamics pathway; ASSOCIATED WITH anauxetic dysplasia 1 (ortholog); Arthrogry…	326.006	-0.589211	0.190121	-3.09913	0.00194091	0.0366815
Cd97	Adgre5	adhesion G protein-coupled receptor E5	ENCODES a protein that exhibits calcium ion binding (inferred); INVOLVED IN positive regulation of synapse assembly (ortholog); ASSOCIATED WITH lung disease (ortholog); pancreatic cancer (ortholog); INTERACTS WITH 2,6-dinitrotoluene; acrylamide; bisphenol A	211.495	-0.588291	0.111515	-5.27542	1.32452e-07	2.989e-05
RGD1310507	RGD1310507	similar to RIKEN cDNA 1300017J02	ENCODES a protein that exhibits enzyme inhibitor activity (inferred); INVOLVED IN negative regulation of catalytic activity (inferred); FOUND IN extracellular region (inferred); extracellular space (inferred); INTERACTS WITH (S)-10-[(DIMETHYLAMINO)METHYL]-4-ETHYL-4,9-DIHYDROXY-1H-PYRANO[3',4':6,7]INOLIZINO[1,2-B]-QUINOLINE-3,14(4H,12H)-DIONE; 2,3,7,8-tetrachlorodibenzodioxine; acrylamide	109.109	-0.587195	0.190726	-3.07874	0.00207881	0.0386412
Nt5dc2	Nt5dc2	5'-nucleotidase domain containing 2	ENCODES a protein that exhibits metal ion binding (inferred); INVOLVED IN dephosphorylation (inferred); INTERACTS WITH (S)-10-[(DIMETHYLAMINO)METHYL]-4-ETHYL-4,9-DIHYDROXY-1H-PYRANO[3',4':6,7]INOLIZINO[1,2-B]-QUINOLINE-3,14(4H,12H)-DIONE; 17alpha-ethynylestradiol; 2,4,6-trinitrotoluene	180.571	-0.584966	0.145313	-4.02557	5.68382e-05	0.00295996
Robo3	Robo3	roundabout guidance receptor 3	INVOLVED IN axon guidance (ortholog); axon midline choice point recognition (ortholog); chemoattraction of axon (ortholog); ASSOCIATED WITH Brain Injuries; autistic disorder (ortholog); Gaze Palsy, Familial Horizontal, with Progressive Scoliosis (ortholog); FOUND IN axon (ortholog); INTERACTS WITH 6-propyl-2-thiouracil; bisphenol A; methylmercury chloride	1099.53	-0.574158	0.130628	-4.39538	1.10578e-05	0.000933715
Slco1c1	Slco1c1	solute carrier organic anion transporter family, member 1c1	ENCODES a protein that exhibits bile acid transmembrane transporter activity; INVOLVED IN bile acid and bile salt transport; PARTICIPATES IN multispecific organic anion transporter mediated transport pathway; FOUND IN integral component of membrane (inferred); plasma membrane (inferred); INTERACTS WITH 6-propyl-2-thiouracil; ammonium chloride; bisphenol A	651.189	-0.571151	0.107468	-5.31461	1.06886e-07	2.58619e-05
F11r	F11r	F11 receptor	ENCODES a protein that exhibits PDZ domain binding (ortholog); INVOLVED IN cell differentiation; positive regulation of blood pressure; response to radiation; ASSOCIATED WITH Diabetes Mellitus, Experimental ; hypertension; Inflammation; FOUND IN cell-cell junction; cytoplasmic vesicle; slit diaphragm; INTERACTS WITH (S)-10-[(DIMETHYLAMINO)METHYL]-4-ETHYL-4,9-DIHYDROXY-1H-PYRANO[3',4':6,7]INOLIZIN…	178.223	-0.571124	0.117055	-4.87909	1.06574e-06	0.000160074
Fgfrl1	Fgfrl1	fibroblast growth factor receptor-like 1	ENCODES a protein that exhibits fibroblast growth factor binding (ortholog); fibroblast growth factor-activated receptor activity (ortholog); heparin binding (ortholog); INVOLVED IN cell-cell adhesion via plasma-membrane adhesion molecules (ortholog); diaphragm development (ortholog); heart valve morphogenesis (ortholog); ASSOCIATED WITH congenital diaphragmatic hernia (ortholog); Wolf-Hirschhorn…	90.1114	-0.568228	0.179415	-3.16711	0.00153963	0.0318397
Card10	Card10	caspase recruitment domain family, member 10	INVOLVED IN activation of NF-kappaB-inducing kinase activity (ortholog); negative regulation of cell migration involved in sprouting angiogenesis (ortholog); positive regulation of protein localization to nucleus (ortholog); ASSOCIATED WITH primary open angle glaucoma (ortholog); INTERACTS WITH 1,1,1-Trichloro-2-(o-chlorophenyl)-2-(p-chlorophenyl)ethane; 2,3,7,8-tetrachlorodibenzodioxine; 2,4-din…	65.5971	-0.564652	0.190305	-2.96709	0.00300632	0.048459
Efhc1	Efhc1	EF-hand domain containing 1	ENCODES a protein that exhibits alpha-tubulin binding (ortholog); protein C-terminus binding (ortholog); INVOLVED IN cerebral cortex cell migration (ortholog); mitotic cytokinesis (ortholog); mitotic spindle organization (ortholog); ASSOCIATED WITH childhood absence epilepsy (ortholog); juvenile absence epilepsy (ortholog); juvenile myoclonic epilepsy (ortholog); FOUND IN axoneme (ortholog); cent…	82.824	-0.558475	0.171293	-3.26035	0.00111277	0.0256975
Folr1	Folr1	folate receptor 1	ENCODES a protein that exhibits folic acid binding; drug binding (ortholog); folic acid receptor activity (ortholog); INVOLVED IN anterior neural tube closure (ortholog); axon regeneration (ortholog); cardiac neural crest cell migration involved in outflow tract morphogenesis (ortholog); PARTICIPATES IN altered folate cycle metabolic pathway; folate cycle metabolic pathway; endocytosis pathway; A…	119.735	-0.557484	0.173709	-3.20929	0.00133061	0.0284786
Rbp4	Rbp4	retinol binding protein 4	ENCODES a protein that exhibits protein heterodimerization activity; retinol binding; INVOLVED IN response to ethanol; retinol transport; cardiac muscle tissue development (ortholog); PARTICIPATES IN retinoic acid metabolic pathway; ASSOCIATED WITH obesity; type 2 diabetes mellitus; Abortion, Spontaneous (ortholog); FOUND IN extracellular space; protein-containing complex; INTERACTS WITH (S)-10-[…	687.617	-0.556875	0.13388	-4.15951	3.18925e-05	0.00195349
Lims2	Lims2	LIM zinc finger domain containing 2	ENCODES a protein that exhibits metal ion binding (inferred); INVOLVED IN cell-cell adhesion (ortholog); cell-cell junction organization (ortholog); negative regulation of apoptotic process (ortholog); PARTICIPATES IN integrin mediated signaling pathway; ASSOCIATED WITH autosomal recessive limb-girdle muscular dystrophy type 2W (ortholog); FOUND IN focal adhesion (ortholog); INTERACTS WITH 2,3,7,…	124.412	-0.556571	0.178291	-3.1217	0.00179813	0.0351089
Tmem204	Tmem204	transmembrane protein 204	INVOLVED IN lymph vessel development (ortholog); regulation of vascular endothelial growth factor receptor signaling pathway (ortholog); smooth muscle cell differentiation (ortholog); FOUND IN plasma membrane (ortholog); INTERACTS WITH (S)-10-[(DIMETHYLAMINO)METHYL]-4-ETHYL-4,9-DIHYDROXY-1H-PYRANO[3',4':6,7]INOLIZINO[1,2-B]-QUINOLINE-3,14(4H,12H)-DIONE; 17alpha-ethynylestradiol; 2,3,7,8-tetrachlo…	180.789	-0.55418	0.138212	-4.00963	6.08143e-05	0.00309737
Marveld1	Marveld1	MARVEL domain containing 1	INTERACTS WITH 1,3,5-trinitro-1,3,5-triazinane; 2,3,7,8-tetrachlorodibenzodioxine; 2,3,7,8-Tetrachlorodibenzofuran	201.338	-0.553862	0.114589	-4.83348	1.34164e-06	0.00019175
Gal3st4	Gal3st4	galactose-3-O-sulfotransferase 4	ENCODES a protein that exhibits galactose 3-O-sulfotransferase activity (ortholog); INVOLVED IN glycolipid biosynthetic process (inferred); ASSOCIATED WITH pleomorphic xanthoastrocytoma (ortholog); FOUND IN membrane (ortholog); INTERACTS WITH 2,2',4,4'-Tetrabromodiphenyl ether; bisphenol A; aflatoxin B1 (ortholog)	97.5027	-0.549898	0.167946	-3.27425	0.00105943	0.024913
Abcb1a	Abcb1a	ATP binding cassette subfamily B member 1A	ENCODES a protein that exhibits ATPase activity, coupled (ortholog); ceramide-translocating ATPase activity (ortholog); phosphatidylcholine-translocating ATPase activity (ortholog); INVOLVED IN brain development; carbohydrate export; cellular hyperosmotic salinity response; PARTICIPATES IN clopidogrel pharmacodynamics pathway; clopidogrel pharmacokinetics pathway; docetaxel pharmacodynamics pathw…	610.648	-0.54528	0.113503	-4.80411	1.55438e-06	0.000217327
Atp10a	Atp10a	ATPase phospholipid transporting 10A (putative)	ENCODES a protein that exhibits ATP binding (inferred); magnesium ion binding (inferred); ASSOCIATED WITH Angelman syndrome (ortholog); autism spectrum disorder (ortholog); autistic disorder (ortholog); FOUND IN endoplasmic reticulum (ortholog); INTERACTS WITH 6-propyl-2-thiouracil; aflatoxin B1; bisphenol A	232.079	-0.544637	0.144019	-3.7817	0.000155759	0.00624152
Col3a1	Col3a1	collagen type III alpha 1 chain	ENCODES a protein that exhibits extracellular matrix structural constituent (ortholog); integrin binding (ortholog); platelet-derived growth factor binding (ortholog); INVOLVED IN response to mechanical stimulus; skeletal system development; aorta smooth muscle tissue morphogenesis (ortholog); PARTICIPATES IN cell-extracellular matrix signaling pathway; Entamoebiasis pathway; ASSOCIATED WITH blad…	551.886	-0.537537	0.162087	-3.31635	0.000912015	0.0224779
Myl9	Myl9	myosin light chain 9	ENCODES a protein that exhibits myosin heavy chain binding (ortholog); ASSOCIATED WITH brain edema (ortholog); Experimental Liver Cirrhosis (ortholog); familial hypertrophic cardiomyopathy (ortholog); FOUND IN myosin II complex (ortholog); stress fiber (ortholog); Z disc (ortholog); INTERACTS WITH (S)-10-[(DIMETHYLAMINO)METHYL]-4-ETHYL-4,9-DIHYDROXY-1H-PYRANO[3',4':6,7]INOLIZINO[1,2-B]-QUINOLINE-…	492.494	-0.533415	0.11962	-4.45926	8.22421e-06	0.000761065
Sox17	Sox17	SRY box 17	ENCODES a protein that exhibits beta-catenin binding (ortholog); DNA binding (ortholog); DNA-binding transcription activator activity, RNA polymerase II-specific (ortholog); INVOLVED IN angiogenesis (ortholog); canonical Wnt signaling pathway (ortholog); cardiac cell fate determination (ortholog); PARTICIPATES IN Wnt signaling pathway; ASSOCIATED WITH cholangiocarcinoma; biliary atresia (ortholog…	213.493	-0.532992	0.144612	-3.68567	0.000228098	0.0083353
Pcolce	Pcolce	procollagen C-endopeptidase enhancer	ENCODES a protein that exhibits collagen binding (ortholog); heparin binding (ortholog); peptidase activator activity (ortholog); INVOLVED IN cellular response to leukemia inhibitory factor (ortholog); proteolysis (ortholog); ASSOCIATED WITH Chemical and Drug Induced Liver Injury (ortholog); liver cirrhosis (ortholog); pleomorphic xanthoastrocytoma (ortholog); FOUND IN extracellular space (inferr…	125.079	-0.527889	0.178577	-2.95609	0.00311571	0.0494782
Dnaaf3	Dnaaf3	dynein, axonemal, assembly factor 3	INVOLVED IN axonemal dynein complex assembly (ortholog); determination of left/right symmetry (ortholog); heart development (ortholog); ASSOCIATED WITH cardiomyopathy (ortholog); Ciliary Motility Disorders (ortholog); dilated cardiomyopathy (ortholog); FOUND IN cytoplasm (inferred); INTERACTS WITH amiodarone (ortholog); antirheumatic drug (ortholog); benzo[a]pyrene (ortholog)	103.351	-0.52275	0.16571	-3.1546	0.00160717	0.0329849
Sec16b	Sec16b	SEC16 homolog B, endoplasmic reticulum export factor	INVOLVED IN endoplasmic reticulum organization (ortholog); ER to Golgi vesicle-mediated transport (ortholog); peroxisome fission (ortholog); ASSOCIATED WITH Body Weight (ortholog); FOUND IN endoplasmic reticulum exit site (ortholog); intracellular membrane-bounded organelle (ortholog); INTERACTS WITH 2,3,7,8-tetrachlorodibenzodioxine; 2,4-dinitrotoluene; 6-propyl-2-thiouracil	116.499	-0.520638	0.171409	-3.03739	0.00238633	0.0423385
Acvrl1	Acvrl1	activin A receptor like type 1	ENCODES a protein that exhibits activin binding (ortholog); activin receptor activity, type I (ortholog); ATP binding (ortholog); INVOLVED IN response to hypoxia; angiogenesis (ortholog); artery development (ortholog); PARTICIPATES IN activin signaling pathway; ASSOCIATED WITH pulmonary hypertension; transient cerebral ischemia; arteriovenous malformation (ortholog); FOUND IN cell surface; dendri…	331.536	-0.517009	0.120452	-4.29224	1.76883e-05	0.00129276
Slc9a3r2	Slc9a3r2	SLC9A3 regulator 2	ENCODES a protein that exhibits low-density lipoprotein particle receptor binding; protein N-terminus binding; protein-containing complex scaffold activity; INVOLVED IN inner ear development; positive regulation of ion transmembrane transport; negative regulation of phosphatidylinositol 3-kinase signaling (ortholog); PARTICIPATES IN parathyroid hormone signaling pathway; aldosterone signaling pat…	825.066	-0.515457	0.0790853	-6.51773	7.13809e-11	7.06286e-08
Unc13d	Unc13d	unc-13 homolog D	ENCODES a protein that exhibits Rab GTPase binding (ortholog); INVOLVED IN dense core granule priming; secretion; defense response to virus (ortholog); ASSOCIATED WITH Familial Hemophagocytic Lymphohistiocytoses (ortholog); familial hemophagocytic lymphohistiocytosis 3 (ortholog); Prostatic Neoplasms (ortholog); FOUND IN cytosol (ortholog); exocytic vesicle (ortholog); intracellular membrane-boun…	103.077	-0.515346	0.164209	-3.13836	0.00169897	0.0342538
Mmp14	Mmp14	matrix metallopeptidase 14	ENCODES a protein that exhibits integrin binding; endopeptidase activity (ortholog); metalloaminopeptidase activity (ortholog); INVOLVED IN angiogenesis; astrocyte cell migration; endothelial cell proliferation; PARTICIPATES IN hypoxia inducible factor pathway; gonadotropin-releasing hormone signaling pathway; ASSOCIATED WITH abdominal aortic aneurysm; anti-basement membrane glomerulonephritis; a…	120.84	-0.510794	0.156626	-3.26123	0.0011093	0.0256975
Serping1	Serping1	serpin family G member 1	ENCODES a protein that exhibits complement binding (ortholog); serine-type endopeptidase inhibitor activity (ortholog); INVOLVED IN aging; negative regulation of complement activation, lectin pathway (ortholog); PARTICIPATES IN coagulation cascade pathway; kallikrein-kinin cascade pathway; complement system pathway; ASSOCIATED WITH acute myocardial infarction; Acute Necrotizing Pancreatitis; glio…	337.341	-0.508186	0.117294	-4.33258	1.47372e-05	0.00115398
Doc2g	Doc2g	double C2-like domains, gamma	FOUND IN membrane (inferred)	103.192	-0.501301	0.161294	-3.10799	0.00188365	0.0360021
Sdpr	Cavin2	caveolae associated protein 2	ENCODES a protein that exhibits phosphatidylserine binding (ortholog); INVOLVED IN plasma membrane tubulation (ortholog); ASSOCIATED WITH Hirschsprung's disease (ortholog); FOUND IN actin cytoskeleton (ortholog); caveola (ortholog); cytoplasm (ortholog); INTERACTS WITH 3,3',4,4',5-pentachlorobiphenyl; bisphenol A; bleomycin A2	161.724	-0.494166	0.152729	-3.23558	0.00121395	0.026753
Tm4sf1	Tm4sf1	transmembrane 4 L six family member 1	INVOLVED IN blastocyst formation (ortholog); FOUND IN integral component of plasma membrane (ortholog); INTERACTS WITH (S)-10-[(DIMETHYLAMINO)METHYL]-4-ETHYL-4,9-DIHYDROXY-1H-PYRANO[3',4':6,7]INOLIZINO[1,2-B]-QUINOLINE-3,14(4H,12H)-DIONE; 3-chloropropane-1,2-diol; 6-propyl-2-thiouracil	185.518	-0.493943	0.164372	-3.00503	0.00265556	0.0451621
Sdf2l1	Sdf2l1	stromal cell-derived factor 2-like 1	ENCODES a protein that exhibits ATPase binding; chaperone binding; misfolded protein binding; INVOLVED IN cellular response to misfolded protein; ER-associated misfolded protein catabolic process; regulation of apoptotic process; PARTICIPATES IN codeine and morphine pharmacodynamics pathway; codeine and morphine pharmacokinetics pathway; etoposide pharmacodynamics pathway; ASSOCIATED WITH type 2 …	189.06	-0.49131	0.110624	-4.44127	8.94282e-06	0.000810081
Tie1	Tie1	tyrosine kinase with immunoglobulin-like and EGF-like domains 1	ENCODES a protein that exhibits ATP binding (inferred); INVOLVED IN vasculogenesis; blood vessel development (ortholog); in utero embryonic development (ortholog); ASSOCIATED WITH Charcot-Marie-Tooth disease dominant intermediate C (ortholog); FOUND IN plasma membrane (ortholog); INTERACTS WITH ammonium chloride; bisphenol A; C60 fullerene	291.769	-0.49084	0.100727	-4.87299	1.09921e-06	0.000162519
Styxl1	Styxl1	serine/threonine/tyrosine interacting-like 1	ENCODES a protein that exhibits protein phosphatase binding (ortholog); protein phosphatase inhibitor activity (ortholog); pseudophosphatase activity (ortholog); INVOLVED IN negative regulation of phosphoprotein phosphatase activity (ortholog); negative regulation of stress granule assembly (ortholog); positive regulation of intrinsic apoptotic signaling pathway (ortholog); ASSOCIATED WITH pleomo…	100.794	-0.488017	0.159912	-3.05179	0.00227481	0.0408323
Mrvi1	Mrvi1	murine retrovirus integration site 1 homolog	INVOLVED IN cGMP-mediated signaling (ortholog); negative regulation of smooth muscle contraction (ortholog); relaxation of vascular smooth muscle (ortholog); FOUND IN integral component of membrane (inferred); INTERACTS WITH (S)-10-[(DIMETHYLAMINO)METHYL]-4-ETHYL-4,9-DIHYDROXY-1H-PYRANO[3',4':6,7]INOLIZINO[1,2-B]-QUINOLINE-3,14(4H,12H)-DIONE; 6-propyl-2-thiouracil; bisphenol A	259.99	-0.486012	0.116208	-4.18225	2.8864e-05	0.00180232
Lrp5	Lrp5	LDL receptor related protein 5	ENCODES a protein that exhibits coreceptor activity involved in Wnt signaling pathway (ortholog); Wnt-activated receptor activity (ortholog); Wnt-protein binding (ortholog); INVOLVED IN response to peptide hormone; response to radiation; adipose tissue development (ortholog); PARTICIPATES IN altered Wnt signaling, canonical pathway; N-cadherin signaling pathway; Wnt signaling, canonical pathway; …	192.731	-0.479231	0.108432	-4.41966	9.88555e-06	0.00086502
Pdgfb	Pdgfb	platelet derived growth factor subunit B	ENCODES a protein that exhibits signaling receptor binding; chemoattractant activity (ortholog); collagen binding (ortholog); INVOLVED IN cellular response to angiotensin; cellular response to mechanical stimulus; cellular response to mycophenolic acid; PARTICIPATES IN platelet-derived growth factor signaling pathway; sphingosine 1-phosphate signaling pathway; glioma pathway; ASSOCIATED WITH asth…	206.152	-0.476358	0.136108	-3.49985	0.000465527	0.0140565
Acaa2	Acaa2	acetyl-CoA acyltransferase 2	ENCODES a protein that exhibits acetyl-CoA C-acyltransferase activity; INVOLVED IN acetyl-CoA metabolic process; fatty acid beta-oxidation; cellular response to hypoxia (ortholog); PARTICIPATES IN fatty acid beta degradation pathway; 3-hydroxy-3-methylglutaryl-CoA lyase deficiency pathway; 3-hydroxyacyl-CoA dehydrogenase deficiency pathway; ASSOCIATED WITH adult respiratory distress syndrome (ort…	483.586	-0.475161	0.113255	-4.19549	2.72283e-05	0.00172382
Kank3	Kank3	KN motif and ankyrin repeat domains 3	INTERACTS WITH 2,2',5,5'-tetrachlorobiphenyl; ammonium chloride; bisphenol A	233.277	-0.470744	0.116043	-4.05662	4.97873e-05	0.00266839
Prkd2	Prkd2	protein kinase D2	ENCODES a protein that exhibits protein kinase activity (ortholog); protein kinase C binding (ortholog); protein serine/threonine kinase activity (ortholog); INVOLVED IN cell death (ortholog); cellular response to vascular endothelial growth factor stimulus (ortholog); intracellular signal transduction (ortholog); ASSOCIATED WITH B-Cell Chronic Lymphocytic Leukemia (ortholog); polycystic ovary sy…	349.937	-0.469143	0.157377	-2.98101	0.002873	0.0476229
Ahnak	Ahnak	AHNAK nucleoprotein	ENCODES a protein that exhibits S100 protein binding (ortholog); structural molecule activity conferring elasticity (ortholog); INVOLVED IN protein complex oligomerization (ortholog); regulation of RNA splicing (ortholog); regulation of voltage-gated calcium channel activity (ortholog); ASSOCIATED WITH Autoimmune Diseases; Chloracne (ortholog); Experimental Liver Cirrhosis (ortholog); FOUND IN ac…	1723.23	-0.461247	0.119193	-3.86976	0.000108943	0.00479911
Slc2a12	Slc2a12	solute carrier family 2 member 12	INVOLVED IN glucose transmembrane transport (ortholog); FOUND IN membrane (ortholog); INTERACTS WITH 6-propyl-2-thiouracil; acrylamide; bisphenol A	174.441	-0.459094	0.13718	-3.34664	0.000817963	0.0207524
Slc25a34	Slc25a34	solute carrier family 25, member 34	ENCODES a protein that exhibits transmembrane transporter activity (inferred); INVOLVED IN blastocyst hatching (ortholog); ASSOCIATED WITH Hereditary Pancreatitis (ortholog); FOUND IN integral component of membrane (inferred); mitochondrial inner membrane (inferred); INTERACTS WITH 6-propyl-2-thiouracil; acrylamide; bisphenol A	160.322	-0.456737	0.147325	-3.10021	0.00193386	0.0366352
Igfbp4	Igfbp4	insulin-like growth factor binding protein 4	ENCODES a protein that exhibits insulin-like growth factor binding (ortholog); INVOLVED IN inflammatory response; positive regulation of insulin-like growth factor receptor signaling pathway (ortholog); positive regulation of MAPK cascade (ortholog); PARTICIPATES IN insulin-like growth factor signaling pathway; ASSOCIATED WITH Smith-Magenis syndrome (ortholog); FOUND IN extracellular space (ortho…	706.377	-0.452039	0.0946353	-4.77665	1.78242e-06	0.00024653
Eln	Eln	elastin	ENCODES a protein that exhibits extracellular matrix constituent conferring elasticity; extracellular matrix binding (ortholog); INVOLVED IN aging; aorta development; blood vessel remodeling; ASSOCIATED WITH abdominal aortic aneurysm; autosomal recessive polycystic kidney disease; bladder neck obstruction; FOUND IN extracellular matrix; extracellular region; extracellular space; INTERACTS WITH 1,…	333.748	-0.451711	0.102825	-4.39302	1.11787e-05	0.000933715
Lama5	Lama5	laminin subunit alpha 5	ENCODES a protein that exhibits integrin binding (ortholog); INVOLVED IN animal organ morphogenesis (ortholog); branching involved in salivary gland morphogenesis (ortholog); branching involved in ureteric bud morphogenesis (ortholog); PARTICIPATES IN syndecan signaling pathway; cell-extracellular matrix signaling pathway; Entamoebiasis pathway; ASSOCIATED WITH cystic kidney disease (ortholog); H…	362.924	-0.450685	0.105465	-4.27331	1.92595e-05	0.00139177
Sox13	Sox13	SRY box 13	ENCODES a protein that exhibits RNA polymerase II regulatory region sequence-specific DNA binding (ortholog); sequence-specific DNA binding (ortholog); INVOLVED IN regulation of gamma-delta T cell differentiation (ortholog); ASSOCIATED WITH albuminuria; salt-sensitive hypertension; FOUND IN nucleoplasm (ortholog); nucleus (ortholog); INTERACTS WITH bisphenol A; dibutyl phthalate; vinclozolin	199.843	-0.449333	0.130102	-3.4537	0.000552951	0.0160919
Vegfb	Vegfb	vascular endothelial growth factor B	ENCODES a protein that exhibits chemoattractant activity (ortholog); protein heterodimerization activity (ortholog); protein homodimerization activity (ortholog); INVOLVED IN angiogenesis; response to drug; cardiac muscle contraction (ortholog); PARTICIPATES IN vascular endothelial growth factor signaling pathway; ceramide signaling pathway; mTOR signaling pathway; ASSOCIATED WITH Brain Injuries;…	560.48	-0.448638	0.151534	-2.96065	0.00306994	0.0489934
Flna	Flna	filamin A	ENCODES a protein that exhibits mu-type opioid receptor binding; protein-containing complex binding; SMAD binding; INVOLVED IN cerebral cortex development; establishment of Sertoli cell barrier; formation of radial glial scaffolds; PARTICIPATES IN calcium signaling pathway via the calcium-sensing receptor; integrin mediated signaling pathway; Rho/Rac/Cdc42 mediated signaling pathway; ASSOCIATED W…	1817.72	-0.447385	0.0788935	-5.67075	1.42175e-08	4.68923e-06
Fam129b	Fam129b	family with sequence similarity 129, member B	ENCODES a protein that exhibits transcription coactivator activity (ortholog); INVOLVED IN gonadotropin secretion (ortholog); negative regulation of apoptotic process (ortholog); negative regulation of cell proliferation (ortholog); ASSOCIATED WITH Early Infantile Epileptic Encephalopathy 4 (ortholog); FOUND IN adherens junction (ortholog); cytoplasm (ortholog); cytosol (ortholog); INTERACTS WITH…	709.184	-0.441512	0.0798156	-5.53165	3.17239e-08	9.48987e-06
Spag8	Spag8	sperm associated antigen 8	ENCODES a protein that exhibits microtubule binding (inferred); INVOLVED IN positive regulation of protein binding (ortholog); positive regulation of transcription by RNA polymerase II (ortholog); ASSOCIATED WITH acromesomelic dysplasia (ortholog); acromesomelic dysplasia, Maroteaux type (ortholog); anauxetic dysplasia 1 (ortholog); FOUND IN cytoplasm (ortholog); nucleus (ortholog); INTERACTS WIT…	114.482	-0.440872	0.149224	-2.95443	0.00313248	0.049513
Id1	Id1	inhibitor of DNA binding 1, HLH protein	ENCODES a protein that exhibits proteasome binding; protein C-terminus binding; protein homodimerization activity; INVOLVED IN brain development; cell-abiotic substrate adhesion; cellular response to dopamine; PARTICIPATES IN interleukin-3 signaling pathway; transforming growth factor-beta superfamily mediated signaling pathway; ASSOCIATED WITH cholestasis; pulmonary hypertension; Spinal Cord Inj…	505.841	-0.440363	0.111759	-3.94029	8.13844e-05	0.00393552
Kank2	Kank2	KN motif and ankyrin repeat domains 2	INVOLVED IN glomerular visceral epithelial cell migration (ortholog); kidney epithelium development (ortholog); negative regulation of cell proliferation (ortholog); ASSOCIATED WITH nephrotic syndrome 16 (ortholog); PALMOPLANTAR KERATODERMA AND WOOLLY HAIR (ortholog); FOUND IN cytoplasm (ortholog); mitochondrion (ortholog); INTERACTS WITH bisphenol A; endosulfan; genistein	387.579	-0.438851	0.11509	-3.81311	0.000137226	0.0056575
Jag1	Jag1	jagged 1	ENCODES a protein that exhibits Notch binding; receptor ligand activity; phospholipid binding (ortholog); INVOLVED IN animal organ regeneration; inner ear auditory receptor cell differentiation; negative regulation of cell differentiation; PARTICIPATES IN Notch signaling pathway; Alagille syndrome pathway; altered Notch signaling pathway; ASSOCIATED WITH Carotid Artery Injuries; adenoid cystic ca…	189.787	-0.437093	0.11632	-3.75767	0.000171504	0.00666482
Pear1	Pear1	platelet endothelial aggregation receptor 1	ENCODES a protein that exhibits signaling receptor activity (ortholog); INVOLVED IN phosphatidylinositol 3-kinase signaling (ortholog); platelet aggregation (ortholog); protein kinase B signaling (ortholog); FOUND IN phagocytic cup (ortholog); plasma membrane (ortholog); INTERACTS WITH bisphenol A; dibutyl phthalate; 3-isobutyl-1-methyl-7H-xanthine (ortholog)	321.849	-0.434106	0.117905	-3.68182	0.000231576	0.0084384
Serpinh1	Serpinh1	serpin family H member 1	ENCODES a protein that exhibits unfolded protein binding (ortholog); INVOLVED IN chondrocyte development involved in endochondral bone morphogenesis (ortholog); collagen biosynthetic process (ortholog); collagen fibril organization (ortholog); ASSOCIATED WITH adult respiratory distress syndrome (ortholog); Experimental Liver Cirrhosis (ortholog); ischemia (ortholog); FOUND IN cytoplasm (ortholog)…	680.267	-0.432789	0.0683975	-6.32756	2.4907e-10	1.77988e-07
Nit2	Nit2	nitrilase family, member 2	ENCODES a protein that exhibits omega-amidase activity (ortholog); INVOLVED IN asparagine metabolic process (ortholog); glutamine metabolic process (ortholog); oxaloacetate metabolic process (ortholog); PARTICIPATES IN alanine, aspartate and glutamate metabolic pathway; FOUND IN centrosome (ortholog); cytosol (ortholog); INTERACTS WITH 2,3,7,8-tetrachlorodibenzodioxine; bisphenol A; cobalt dichlo…	419.152	-0.427339	0.11942	-3.57845	0.000345641	0.0114587
Tns1	Tns1	tensin 1	ENCODES a protein that exhibits metal ion binding (inferred); INVOLVED IN cell-substrate junction assembly (ortholog); fibroblast migration (ortholog); FOUND IN cell-substrate junction (ortholog); focal adhesion (ortholog); INTERACTS WITH 2,3,7,8-tetrachlorodibenzodioxine; 3H-1,2-dithiole-3-thione; 6-propyl-2-thiouracil	363.209	-0.422677	0.121097	-3.49039	0.000482318	0.0144617
Anxa2	Anxa2	annexin A2	ENCODES a protein that exhibits bone sialoprotein binding; phosphatidylinositol-4,5-bisphosphate binding; Rab GTPase binding; INVOLVED IN body fluid secretion; positive regulation of fibroblast proliferation; positive regulation of protein phosphorylation; ASSOCIATED WITH Cardiomegaly; Diabetes Mellitus, Experimental ; hyperthyroidism; FOUND IN cell cortex; cytoplasm; cytosol; INTERACTS WITH 1,3-…	393.809	-0.416979	0.123981	-3.36324	0.00077032	0.019857
Bmp4	Bmp4	bone morphogenetic protein 4	ENCODES a protein that exhibits growth factor activity; protein homodimerization activity; BMP receptor binding (ortholog); INVOLVED IN anatomical structure regression; brain development; cellular response to BMP stimulus; PARTICIPATES IN Bone morphogenetic proteins signaling pathway; glypican signaling pathway; basal cell carcinoma pathway; ASSOCIATED WITH Anorectal Malformations; Barrett's esop…	173.927	-0.416068	0.117881	-3.52956	0.000416251	0.0130434
Kcne2	Kcne2	potassium voltage-gated channel subfamily E regulatory subunit 2	ENCODES a protein that exhibits delayed rectifier potassium channel activity; inward rectifier potassium channel activity; ion channel binding; INVOLVED IN aging; cellular response to drug; membrane repolarization; PARTICIPATES IN acebutolol pharmacodynamics pathway; adrenergic beta receptor agonist and beta-blocker pharmacodynamics pathway; amiodarone pharmacodynamics pathway; ASSOCIATED WITH Ca…	236.283	-0.413584	0.119569	-3.45895	0.000542279	0.0158892
Mdk	Mdk	midkine	ENCODES a protein that exhibits heparin binding (ortholog); INVOLVED IN adrenal gland development; cell migration; response to drug; PARTICIPATES IN glypican signaling pathway; syndecan signaling pathway; ASSOCIATED WITH brain infarction; coronary stenosis; Experimental Autoimmune Encephalomyelitis; FOUND IN cell projection; cytoplasm; INTERACTS WITH (S)-10-[(DIMETHYLAMINO)METHYL]-4-ETHYL-4,9-DIH…	408.148	-0.413099	0.105221	-3.92602	8.63634e-05	0.00408416
Xdh	Xdh	xanthine dehydrogenase	ENCODES a protein that exhibits 2 iron, 2 sulfur cluster binding; flavin adenine dinucleotide binding; molybdopterin cofactor binding; INVOLVED IN aging; cellular response to interleukin-1; cellular response to tumor necrosis factor; PARTICIPATES IN adenine phoshoribosyltransferase deficiency pathway; adenosine monophosphate deaminase deficiency pathway; adenylosuccinate lyase deficiency pathway;…	265.663	-0.412698	0.121828	-3.38755	0.000705204	0.0185882
Rasgrp3	Rasgrp3	RAS guanyl releasing protein 3	ENCODES a protein that exhibits GTPase activator activity (ortholog); kinase binding (ortholog); Ras GTPase binding (ortholog); INVOLVED IN Ras protein signal transduction (ortholog); regulation of GTPase activity (ortholog); PARTICIPATES IN B cell receptor signaling pathway; mitogen activated protein kinase signaling pathway; ASSOCIATED WITH head and neck squamous cell carcinoma (ortholog); hype…	329.62	-0.412573	0.0941431	-4.3824	1.17381e-05	0.000955612
Cyp4f1	Cyp4f1	cytochrome P450, family 4, subfamily f, polypeptide 1	ENCODES a protein that exhibits arachidonic acid binding; arachidonic acid monooxygenase activity; heme binding; INVOLVED IN arachidonic acid metabolic process; icosanoid metabolic process; response to toxic substance; PARTICIPATES IN cytochrome P450 monooxygenase mediated pathway of arachidonic acid metabolism; arachidonic acid metabolic pathway; ASSOCIATED WITH Brain Injuries; hypertension; FOU…	145.739	-0.410162	0.138818	-2.95466	0.00313009	0.049513
Col6a2	Col6a2	collagen type VI alpha 2 chain	INVOLVED IN response to glucose; protein heterotrimerization (ortholog); PARTICIPATES IN syndecan signaling pathway; cell-extracellular matrix signaling pathway; ASSOCIATED WITH Experimental Liver Cirrhosis; Axenfeld-Rieger syndrome type 3 (ortholog); Bethlem myopathy (ortholog); FOUND IN extracellular matrix (ortholog); extracellular region (ortholog); protein-containing complex (ortholog); INTE…	675.456	-0.409326	0.119761	-3.41785	0.000631177	0.0173479
Sardh	Sardh	sarcosine dehydrogenase	ENCODES a protein that exhibits flavin adenine dinucleotide binding; folic acid binding; sarcosine dehydrogenase activity; INVOLVED IN tetrahydrofolate interconversion; PARTICIPATES IN dihydropyrimidine dehydrogenase deficiency pathway; dimethylglycine dehydrogenase deficiency pathway; folate cycle metabolic pathway; ASSOCIATED WITH Hypoxia (ortholog); Sarcosinemia (ortholog); FOUND IN mitochondr…	189.53	-0.4082	0.118809	-3.43575	0.00059091	0.0166672
Foxj1	Foxj1	forkhead box J1	ENCODES a protein that exhibits DNA-binding transcription activator activity, RNA polymerase II-specific (ortholog); RNA polymerase II proximal promoter sequence-specific DNA binding (ortholog); transcription regulatory region sequence-specific DNA binding (ortholog); INVOLVED IN cellular response to insulin-like growth factor stimulus; response to estradiol; response to organic cyclic compound; …	160.599	-0.407064	0.121606	-3.3474	0.000815746	0.020737
Papss2	Papss2	3'-phosphoadenosine 5'-phosphosulfate synthase 2	ENCODES a protein that exhibits adenylylsulfate kinase activity (ortholog); sulfate adenylyltransferase (ATP) activity (ortholog); INVOLVED IN blood coagulation (ortholog); bone development (ortholog); sulfate assimilation (ortholog); PARTICIPATES IN sulfite oxidase deficiency pathway; purine metabolic pathway; selenoamino acid metabolic pathway; ASSOCIATED WITH brachyolmia (ortholog); juvenile p…	251.323	-0.405571	0.114042	-3.55633	0.000376067	0.0120934
Cd320	Cd320	CD320 molecule	ENCODES a protein that exhibits calcium ion binding (ortholog); cobalamin binding (ortholog); INVOLVED IN B cell costimulation (ortholog); cobalamin transport (ortholog); positive regulation of B cell proliferation (ortholog); ASSOCIATED WITH methylmalonic acidemia due to transcobalamin receptor defect (ortholog); FOUND IN endoplasmic reticulum (ortholog); integral component of plasma membrane (o…	361.618	-0.398667	0.0959799	-4.15365	3.27209e-05	0.00197601
Creld2	Creld2	cysteine-rich with EGF-like domains 2	ENCODES a protein that exhibits calcium ion binding (inferred); ASSOCIATED WITH autism spectrum disorder (ortholog); FOUND IN endoplasmic reticulum (ortholog); extracellular space (ortholog); Golgi apparatus (ortholog); INTERACTS WITH 2,3,7,8-tetrachlorodibenzodioxine; 2,4,6-trinitrotoluene; 2,4-dinitrotoluene	252.752	-0.394953	0.110499	-3.57426	0.000351222	0.0115544
Mov10	Mov10	Mov10 RISC complex RNA helicase	ENCODES a protein that exhibits ATP-dependent 5'-3' RNA helicase activity (ortholog); RNA binding (ortholog); INVOLVED IN 3'-UTR-mediated mRNA destabilization (ortholog); gene silencing by miRNA (ortholog); mRNA cleavage involved in gene silencing by miRNA (ortholog); ASSOCIATED WITH hypertension (ortholog); FOUND IN cytoplasmic ribonucleoprotein granule (ortholog); cytosol (ortholog); nucleus (o…	469.99	-0.391757	0.0890359	-4.39999	1.08254e-05	0.00093323
Col23a1	Col23a1	collagen type XXIII alpha 1 chain	ENCODES a protein that exhibits heparin binding; identical protein binding; protein homodimerization activity; INVOLVED IN protein homotrimerization; ASSOCIATED WITH Familial Prostate Cancer (ortholog); pre-malignant neoplasm (ortholog); FOUND IN cell surface; extracellular space; INTERACTS WITH 6-propyl-2-thiouracil; ammonium chloride; bisphenol A	221.579	-0.390493	0.121696	-3.20876	0.00133306	0.0284837
Fcgrt	Fcgrt	Fc fragment of IgG receptor and transporter	ENCODES a protein that exhibits beta-2-microglobulin binding; IgG binding (ortholog); INVOLVED IN Fc-gamma receptor signaling pathway (inferred); humoral immune response (inferred); FOUND IN integral component of membrane (inferred); INTERACTS WITH (S)-10-[(DIMETHYLAMINO)METHYL]-4-ETHYL-4,9-DIHYDROXY-1H-PYRANO[3',4':6,7]INOLIZINO[1,2-B]-QUINOLINE-3,14(4H,12H)-DIONE; 2,3,7,8-tetrachlorodibenzodiox…	518.542	-0.389908	0.0915622	-4.25839	2.05902e-05	0.00144989
Rhbdf1	Rhbdf1	rhomboid 5 homolog 1	ENCODES a protein that exhibits growth factor binding (inferred); INVOLVED IN cell migration (ortholog); cell proliferation (ortholog); negative regulation of protein secretion (ortholog); ASSOCIATED WITH Wolff-Parkinson-White syndrome (ortholog); FOUND IN endoplasmic reticulum membrane (ortholog); Golgi membrane (ortholog); INTERACTS WITH 4-amino-2,6-dinitrotoluene; 6-propyl-2-thiouracil; acryla…	153.49	-0.388342	0.126537	-3.069	0.00214776	0.0393542
Vwf	Vwf	von Willebrand factor	ENCODES a protein that exhibits chaperone binding (ortholog); collagen binding (ortholog); identical protein binding (ortholog); INVOLVED IN blood coagulation; cellular response to cold; cellular response to lipopolysaccharide; PARTICIPATES IN platelet aggregation pathway; cell-extracellular matrix signaling pathway; coagulation cascade pathway; ASSOCIATED WITH Aortic Injuries; Chemical and Drug …	1720.88	-0.387025	0.104036	-3.72012	0.000199132	0.00746772
Slc9a2	Slc9a2	solute carrier family 9 member A2	ENCODES a protein that exhibits sodium:proton antiporter activity; INVOLVED IN protein localization (ortholog); regulation of pH (ortholog); sodium ion transport (ortholog); ASSOCIATED WITH Edema (ortholog); megakaryocytic leukemia (ortholog); FOUND IN apical plasma membrane (inferred); integral component of membrane (inferred); INTERACTS WITH 17beta-estradiol; 2,3,7,8-tetrachlorodibenzodioxine; …	339.189	-0.386306	0.129449	-2.98424	0.00284283	0.047457
Prss53	Prss53	serine protease 53	INVOLVED IN proteolysis (inferred); ASSOCIATED WITH branched-chain keto acid dehydrogenase kinase deficiency (ortholog); INTERACTS WITH 2,3,7,8-tetrachlorodibenzodioxine; 6-propyl-2-thiouracil; bisphenol A	343.895	-0.385208	0.116578	-3.3043	0.000952142	0.0231958
Pkdcc	Pkdcc	protein kinase domain containing, cytoplasmic	ENCODES a protein that exhibits non-membrane spanning protein tyrosine kinase activity (ortholog); protein kinase activity (ortholog); INVOLVED IN bone mineralization (ortholog); embryonic digestive tract development (ortholog); limb morphogenesis (ortholog); ASSOCIATED WITH genetic disease (ortholog); FOUND IN extracellular region (ortholog); Golgi apparatus (ortholog); INTERACTS WITH 2,3,7,8-te…	217.238	-0.381578	0.113366	-3.3659	0.000762935	0.0197061
Atf5	Atf5	activating transcription factor 5	ENCODES a protein that exhibits chromatin binding; DNA-binding transcription factor activity; heat shock protein binding; INVOLVED IN negative regulation of apoptotic process; negative regulation of astrocyte differentiation; negative regulation of neurogenesis; FOUND IN nucleus; centrosome (ortholog); cytosol (ortholog); INTERACTS WITH (S)-10-[(DIMETHYLAMINO)METHYL]-4-ETHYL-4,9-DIHYDROXY-1H-PYRA…	890.271	-0.379201	0.0836786	-4.53164	5.85276e-06	0.000592788
Myl12a	Myl12a	myosin light chain 12A	ENCODES a protein that exhibits glutamate receptor binding (ortholog); INVOLVED IN protein localization to plasma membrane (ortholog); regulation of cell shape (ortholog); FOUND IN protein-containing complex; cell cortex region (ortholog); myosin II complex (ortholog); INTERACTS WITH 17alpha-ethynylestradiol; ammonium chloride; bisphenol A	482.264	-0.378845	0.0870148	-4.3538	1.33798e-05	0.00106897
Mpeg1	Mpeg1	macrophage expressed 1	ASSOCIATED WITH Experimental Liver Neoplasms (ortholog); FOUND IN integral component of membrane (inferred); INTERACTS WITH 17alpha-ethynylestradiol; 2,3,7,8-tetrachlorodibenzodioxine; 2,4-dinitrotoluene	255.282	-0.376177	0.109453	-3.43688	0.00058846	0.016636
Bgn	Bgn	biglycan	ENCODES a protein that exhibits extracellular matrix binding (ortholog); glycosaminoglycan binding (ortholog); INVOLVED IN blood vessel remodeling; peptide cross-linking via chondroitin 4-sulfate glycosaminoglycan (ortholog); ASSOCIATED WITH Experimental Liver Cirrhosis (ortholog); rheumatoid arthritis (ortholog); Spondyloepimetaphyseal Dysplasia, X-Linked (ortholog); FOUND IN cell surface (ortho…	670.226	-0.37438	0.125874	-2.97425	0.00293708	0.047861
Dhx16	Dhx16	DEAH-box helicase 16	ENCODES a protein that exhibits ATPase activity (ortholog); INVOLVED IN mRNA splicing, via spliceosome (ortholog); PARTICIPATES IN spliceosome pathway; FOUND IN nucleoplasm (ortholog); nucleus (ortholog); spliceosomal complex (ortholog); INTERACTS WITH 2,3,7,8-tetrachlorodibenzodioxine; 5-methoxy-2-\{[(4-methoxy-3,5-dimethylpyridin-2-yl)methyl]sulfinyl\}-1H-benzimidazole; 6-propyl-2-thiouracil	1100.67	-0.371609	0.078769	-4.7177	2.3852e-06	0.000292394
Igfbp2	Igfbp2	insulin-like growth factor binding protein 2	ENCODES a protein that exhibits insulin-like growth factor I binding; insulin-like growth factor II binding; insulin-like growth factor binding (ortholog); INVOLVED IN aging; cellular response to hormone stimulus; female pregnancy; PARTICIPATES IN insulin-like growth factor signaling pathway; ASSOCIATED WITH Hyperoxia; hypertension; hypothyroidism; FOUND IN apical plasma membrane; cytoplasmic ves…	1165.6	-0.366801	0.123713	-2.96494	0.00302739	0.048477
Gpr116	Adgrf5	adhesion G protein-coupled receptor F5	ENCODES a protein that exhibits G protein-coupled receptor activity (inferred); INVOLVED IN energy reserve metabolic process (ortholog); erythrocyte development (ortholog); fat cell differentiation (ortholog); FOUND IN apical part of cell (ortholog); cell surface (ortholog); cytoplasmic vesicle (ortholog); INTERACTS WITH (S)-10-[(DIMETHYLAMINO)METHYL]-4-ETHYL-4,9-DIHYDROXY-1H-PYRANO[3',4':6,7]INO…	540.268	-0.364771	0.096666	-3.77353	0.000160957	0.00640988
Adamts10	Adamts10	ADAM metallopeptidase with thrombospondin type 1 motif, 10	ENCODES a protein that exhibits metalloendopeptidase activity (inferred); INVOLVED IN proteolysis (inferred); ASSOCIATED WITH melanoma (ortholog); Weill-Marchesani syndrome (ortholog); FOUND IN collagen-containing extracellular matrix (ortholog); microfibril (ortholog); INTERACTS WITH bisphenol A; 4-hydroxyphenyl retinamide (ortholog); butanal (ortholog)	943.319	-0.364755	0.0824091	-4.42615	9.59297e-06	0.000846857
Tagln2	Tagln2	transgelin 2	INVOLVED IN epithelial cell differentiation (ortholog); ASSOCIATED WITH Chemical and Drug Induced Liver Injury (ortholog); Experimental Liver Cirrhosis (ortholog); hepatocellular carcinoma (ortholog); INTERACTS WITH 1-naphthyl isothiocyanate; 17alpha-ethynylestradiol; 2,3,7,8-tetrachlorodibenzodioxine	464.055	-0.364172	0.106348	-3.42435	0.000616278	0.0170844
Pyroxd2	Pyroxd2	pyridine nucleotide-disulphide oxidoreductase domain 2	ENCODES a protein that exhibits oxidoreductase activity (inferred); INVOLVED IN oxidation-reduction process (inferred); INTERACTS WITH 17alpha-ethynylestradiol; 2,2,2-tetramine; 2,3,7,8-tetrachlorodibenzodioxine	262.341	-0.362319	0.102128	-3.5477	0.000388615	0.0123426
Fzd4	Fzd4	frizzled class receptor 4	ENCODES a protein that exhibits signaling receptor activity; Wnt-protein binding; amyloid-beta binding (ortholog); INVOLVED IN positive regulation of neuron projection arborization; Wnt signaling pathway; blood vessel development (ortholog); PARTICIPATES IN Wnt signaling pathway; basal cell carcinoma pathway; ASSOCIATED WITH Arachnodactyly (ortholog); cleft palate (ortholog); Coats disease (ortho…	480.234	-0.35925	0.0849131	-4.2308	2.3286e-05	0.00156004
Prelp	Prelp	proline and arginine rich end leucine rich repeat protein	ENCODES a protein that exhibits heparin binding; INVOLVED IN cell aging (ortholog); ASSOCIATED WITH albuminuria; salt-sensitive hypertension; FOUND IN collagen-containing extracellular matrix (inferred); extracellular matrix (inferred); INTERACTS WITH 17alpha-ethynylestradiol; 2,3,7,8-tetrachlorodibenzodioxine; 3,3',4,4',5-pentachlorobiphenyl	339.825	-0.357248	0.112691	-3.17015	0.00152361	0.03161
Pik3c2b	Pik3c2b	phosphatidylinositol-4-phosphate 3-kinase, catalytic subunit type 2 beta	ENCODES a protein that exhibits lipid kinase activity (ortholog); INVOLVED IN autophagosome organization (ortholog); cellular response to starvation (ortholog); macroautophagy (ortholog); PARTICIPATES IN inositol phosphate metabolic pathway; phosphatidylinositol 3-kinase signaling pathway; ASSOCIATED WITH Neoplasm Metastasis (ortholog); FOUND IN cytosol (ortholog); endocytic vesicle (ortholog); n…	722.397	-0.356045	0.110518	-3.2216	0.00127478	0.0275127
Fyco1	Fyco1	FYVE and coiled-coil domain containing 1	ENCODES a protein that exhibits metal ion binding (inferred); INVOLVED IN plus-end-directed vesicle transport along microtubule (ortholog); positive regulation of autophagosome maturation (ortholog); ASSOCIATED WITH cataract (ortholog); cataract 18 (ortholog); FOUND IN autophagosome (ortholog); Golgi apparatus (ortholog); intracellular membrane-bounded organelle (ortholog); INTERACTS WITH (S)-10-…	420.75	-0.355877	0.0945558	-3.76367	0.000167436	0.00656447
Grin2c	Grin2c	KH RNA binding domain containing, signal transduction associated 1	ENCODES a protein that exhibits protein-containing complex binding; SH3 domain binding; SH3/SH2 adaptor activity; INVOLVED IN cell surface receptor signaling pathway; spermatogenesis; G2/M transition of mitotic cell cycle (ortholog); FOUND IN cytoplasm; Grb2-Sos complex; membrane; INTERACTS WITH 17alpha-ethynylestradiol; 17beta-estradiol; 2,3,7,8-tetrachlorodibenzodioxine	1643.87	-0.354958	0.0845235	-4.19952	2.67481e-05	0.00171175
Slc12a4	Slc12a4	solute carrier family 12 member 4	ENCODES a protein that exhibits protein kinase binding (ortholog); ASSOCIATED WITH Norum disease (ortholog); FOUND IN cell (inferred); integral component of membrane (inferred); INTERACTS WITH 2,2',4,4'-Tetrabromodiphenyl ether; 2,4-dinitrotoluene; 2,6-dinitrotoluene	518.835	-0.35492	0.0845929	-4.19562	2.72123e-05	0.00172382
Eng	Eng	endoglin	ENCODES a protein that exhibits type II transforming growth factor beta receptor binding; BMP binding (ortholog); galactose binding (ortholog); INVOLVED IN bone development; cellular response to mechanical stimulus; extracellular matrix constituent secretion; PARTICIPATES IN hypoxia inducible factor pathway; ASSOCIATED WITH Chemical and Drug Induced Liver Injury; cholestasis; congestive heart fai…	1183.59	-0.354901	0.109559	-3.23937	0.00119794	0.026669
Dock1	Dock1	dedicator of cyto-kinesis 1	ENCODES a protein that exhibits guanyl-nucleotide exchange factor activity (ortholog); INVOLVED IN cell migration (ortholog); hematopoietic progenitor cell differentiation (ortholog); positive regulation of epithelial cell migration (ortholog); ASSOCIATED WITH DiGeorge syndrome (ortholog); genetic disease (ortholog); substance-related disorder (ortholog); FOUND IN cytoplasm (ortholog); cytosol (o…	679.404	-0.354725	0.0807992	-4.3902	1.13247e-05	0.000939803
Clmn	Clmn	calmin	INVOLVED IN negative regulation of cell proliferation (ortholog); neuron projection development (ortholog); FOUND IN cytoplasm (ortholog); INTERACTS WITH 17beta-estradiol; 2,4-dinitrotoluene; 3-chloropropane-1,2-diol	474.482	-0.354304	0.114634	-3.09075	0.0019965	0.0374359
Plcb3	Plcb3	phospholipase C beta 3	ENCODES a protein that exhibits phosphatidylinositol phospholipase C activity; calmodulin binding (ortholog); INVOLVED IN G protein-coupled receptor signaling pathway; inositol trisphosphate metabolic process; phosphatidylinositol catabolic process; PARTICIPATES IN endothelin signaling pathway; G protein mediated signaling pathway via Galphaq family; protein kinase C (PKC) signaling pathway; ASSO…	201.784	-0.353795	0.113076	-3.12882	0.0017551	0.0348393
Notch1	Notch1	notch 1	ENCODES a protein that exhibits transmembrane signaling receptor activity; chromatin binding (ortholog); chromatin DNA binding (ortholog); INVOLVED IN animal organ regeneration; astrocyte differentiation; brain development; PARTICIPATES IN Notch signaling pathway; Notch signaling pathway; altered Notch signaling pathway; ASSOCIATED WITH Carotid Artery Injuries; Experimental Liver Neoplasms; Perit…	978.883	-0.351227	0.0809797	-4.33722	1.44294e-05	0.00113868
Col27a1	Col27a1	collagen type XXVII alpha 1 chain	ENCODES a protein that exhibits extracellular matrix structural constituent (ortholog); INVOLVED IN extracellular matrix organization (ortholog); growth plate cartilage chondrocyte development (ortholog); ASSOCIATED WITH genetic disease (ortholog); Steel Syndrome (ortholog); FOUND IN fibrillar collagen trimer (ortholog); INTERACTS WITH 2,3,7,8-tetrachlorodibenzodioxine; 6-propyl-2-thiouracil; amm…	1127.81	-0.348922	0.0864494	-4.03614	5.43367e-05	0.00287626
RGD1311723	Cep295	centrosomal protein 295	ENCODES a protein that exhibits microtubule binding (ortholog); INVOLVED IN positive regulation of centriole elongation (ortholog); positive regulation of centrosome duplication (ortholog); positive regulation of establishment of protein localization (ortholog); FOUND IN centriole (ortholog); centrosome (ortholog); cytoplasm (ortholog); INTERACTS WITH (S)-10-[(DIMETHYLAMINO)METHYL]-4-ETHYL-4,9-DI…	625.635	-0.348242	0.0850507	-4.09452	4.23046e-05	0.00237626
Mlh1	Mlh1	mutL homolog 1	ENCODES a protein that exhibits chromatin binding (ortholog); enzyme binding (ortholog); guanine/thymine mispair binding (ortholog); INVOLVED IN cellular response to organic cyclic compound; response to drug; response to hypoxia; PARTICIPATES IN altered mismatch repair pathway; colorectal cancer pathway; endometrial cancer pathway; ASSOCIATED WITH Lung Neoplasms; Breast Neoplasms (ortholog); cerv…	291.253	-0.3475	0.099721	-3.48472	0.000492649	0.0147012
Il18bp	Il18bp	interleukin 18 binding protein	ENCODES a protein that exhibits interleukin-18 binding (ortholog); INVOLVED IN cellular response to hydrogen peroxide; cellular response to tumor necrosis factor; response to lipopolysaccharide; ASSOCIATED WITH Mammary Neoplasms, Experimental; Transplant Rejection; allergic contact dermatitis (ortholog); FOUND IN extracellular space; INTERACTS WITH (S)-10-[(DIMETHYLAMINO)METHYL]-4-ETHYL-4,9-DIHYD…	186.419	-0.34712	0.111064	-3.1254	0.0017756	0.0350301
Aifm3	Aifm3	apoptosis inducing factor, mitochondria associated 3	ENCODES a protein that exhibits 2 iron, 2 sulfur cluster binding (inferred); flavin adenine dinucleotide binding (inferred); oxidoreductase activity (inferred); INVOLVED IN execution phase of apoptosis (ortholog); ASSOCIATED WITH schizophrenia (ortholog); FOUND IN cytosol (ortholog); endoplasmic reticulum (ortholog); mitochondrial inner membrane (ortholog); INTERACTS WITH 2,2',4,4'-Tetrabromodiph…	2303.65	-0.34382	0.0953946	-3.60418	0.000313138	0.0107125
Grm2	Grm2	glutamate metabotropic receptor 2	ENCODES a protein that exhibits group II metabotropic glutamate receptor activity; calcium channel regulator activity (ortholog); INVOLVED IN glutamate secretion; chemical synaptic transmission (ortholog); glutamate homeostasis (ortholog); PARTICIPATES IN glutamate signaling pathway; ASSOCIATED WITH amphetamine abuse (ortholog); schizophrenia (ortholog); substance-induced psychosis (ortholog); FO…	905.359	-0.342913	0.115022	-2.98129	0.00287035	0.0476229
Hyal2	Hyal2	hyaluronidase 2	ENCODES a protein that exhibits hyaluronoglucuronidase activity; enzyme binding (ortholog); hyaluronic acid binding (ortholog); INVOLVED IN hyaluronan catabolic process; kidney development; positive regulation of urine volume; PARTICIPATES IN glycosaminoglycan degradation pathway; ASSOCIATED WITH Kidney Reperfusion Injury; pulmonary hypertension; FOUND IN anchored component of plasma membrane; Go…	452.682	-0.33961	0.0870011	-3.90351	9.4806e-05	0.00435532
Col18a1	Col18a1	collagen type XVIII alpha 1 chain	INVOLVED IN response to drug; response to hydrostatic pressure; angiogenesis (ortholog); PARTICIPATES IN forkhead class A signaling pathway; ASSOCIATED WITH Colitis, Ulcerative; Colonic Neoplasms; Fibrosis; FOUND IN extracellular space; basement membrane (ortholog); INTERACTS WITH 17alpha-ethynylestradiol; 2,2',5,5'-tetrachlorobiphenyl; 2,3,7,8-tetrachlorodibenzodioxine	608.885	-0.339251	0.108004	-3.14108	0.00168325	0.0341509
Suv420h2	Kmt5c	lysine methyltransferase 5C	ENCODES a protein that exhibits histone methyltransferase activity (H4-K20 specific) (ortholog); INVOLVED IN histone H4-K20 methylation (ortholog); histone H4-K20 trimethylation (ortholog); histone methylation (ortholog); PARTICIPATES IN histone modification pathway; lysine degradation pathway; ASSOCIATED WITH Diabetes Mellitus, Experimental ; liver benign neoplasm; FOUND IN condensed nuclear chr…	749.627	-0.337863	0.0743519	-4.54411	5.51684e-06	0.0005632
Tjap1	Tjap1	tight junction associated protein 1	INVOLVED IN Golgi organization (ortholog); FOUND IN cytoplasm (ortholog); endosome (ortholog); Golgi apparatus (ortholog); INTERACTS WITH 2,3,7,8-tetrachlorodibenzodioxine; 2,4-dinitrotoluene; 6-propyl-2-thiouracil	1171.63	-0.33736	0.0761256	-4.43163	9.35232e-06	0.000835409
Hipk2	Hipk2	homeodomain interacting protein kinase 2	ENCODES a protein that exhibits protein kinase activity (ortholog); protein serine/threonine kinase activity (ortholog); RNA polymerase II activating transcription factor binding (ortholog); INVOLVED IN adult locomotory behavior (ortholog); adult walking behavior (ortholog); anterior/posterior pattern specification (ortholog); PARTICIPATES IN p53 signaling pathway; ASSOCIATED WITH gastrointestina…	758.402	-0.335187	0.107267	-3.12481	0.00177922	0.0350362
Xylb	Xylb	xylulokinase	ENCODES a protein that exhibits xylulokinase activity (ortholog); INVOLVED IN xylulose metabolic process (ortholog); PARTICIPATES IN pentose and glucuronate interconversion pathway; ASSOCIATED WITH Brugada syndrome (ortholog); Chemical and Drug Induced Liver Injury (ortholog); INTERACTS WITH 2,3,4,7,8-Pentachlorodibenzofuran; 2,3,7,8-tetrachlorodibenzodioxine; 3-chloropropane-1,2-diol	415.265	-0.334686	0.0867582	-3.85768	0.000114468	0.00497838
Car14	Car14	carbonic anhydrase 14	ENCODES a protein that exhibits carbonate dehydratase activity (ortholog); FOUND IN integral component of membrane (inferred); INTERACTS WITH 6-propyl-2-thiouracil; acrylamide; bisphenol A	303.411	-0.329591	0.0959456	-3.43518	0.000592157	0.0166672
Slc9a3r1	Slc9a3r1	SLC9A3 regulator 1	ENCODES a protein that exhibits myosin II binding; PDZ domain binding; protein domain specific binding; INVOLVED IN positive regulation of ion transmembrane transport; actin cytoskeleton organization (ortholog); adenylate cyclase-activating dopamine receptor signaling pathway (ortholog); PARTICIPATES IN eicosanoid signaling pathway; parathyroid hormone signaling pathway; platelet-derived growth f…	518.537	-0.329322	0.0872339	-3.77516	0.000159904	0.00638773
Cpt1a	Cpt1a	carnitine palmitoyltransferase 1A	ENCODES a protein that exhibits carnitine O-palmitoyltransferase activity; identical protein binding; palmitoleoyltransferase activity (ortholog); INVOLVED IN carnitine metabolic process; cellular response to fatty acid; eating behavior; PARTICIPATES IN carnitine palmitoyltransferase I deficiency pathway; ethylmalonic encephalopathy pathway; fatty acid beta degradation pathway; ASSOCIATED WITH ob…	712.984	-0.328846	0.0624018	-5.26982	1.36561e-07	3.02859e-05
Slc38a3	Slc38a3	solute carrier family 38, member 3	ENCODES a protein that exhibits L-asparagine transmembrane transporter activity; L-glutamine transmembrane transporter activity; L-histidine transmembrane transporter activity; INVOLVED IN asparagine transport; brain development; female pregnancy; PARTICIPATES IN glutamate signaling pathway; ASSOCIATED WITH Endotoxemia; metabolic acidosis; visual epilepsy; FOUND IN basolateral plasma membrane; in…	1388.93	-0.328436	0.0773286	-4.24727	2.16388e-05	0.00149645
Fam107a	Fam107a	family with sequence similarity 107, member A	ENCODES a protein that exhibits actin binding (inferred); INVOLVED IN actin filament bundle assembly (ortholog); actin filament polymerization (ortholog); cellular response to glucocorticoid stimulus (ortholog); ASSOCIATED WITH malignant glioma (ortholog); FOUND IN neuron projection; actin cytoskeleton (ortholog); cytoplasm (ortholog); INTERACTS WITH 11-CYCLOPROPYL-5,11-DIHYDRO-4-METHYL-6H-DIPYRI…	12510.2	-0.325995	0.0685725	-4.75402	1.99413e-06	0.000267122
Caskin2	Caskin2	cask-interacting protein 2	ASSOCIATED WITH Smith-Magenis syndrome (ortholog); INTERACTS WITH 2,4-dinitrotoluene; 2,6-dinitrotoluene; bisphenol A	586.308	-0.325847	0.0652351	-4.99497	5.8846e-07	0.000100732
Zfyve19	Zfyve19	zinc finger FYVE-type containing 19	ENCODES a protein that exhibits phosphatidylinositol-3-phosphate binding (ortholog); INVOLVED IN abscission (ortholog); mitotic cytokinesis checkpoint (ortholog); negative regulation of cytokinesis (ortholog); FOUND IN centrosome (ortholog); cleavage furrow (ortholog); midbody (ortholog); INTERACTS WITH 2,3,7,8-tetrachlorodibenzodioxine; bisphenol A; linezolid	237.952	-0.323844	0.106846	-3.03095	0.00243784	0.0431015
Rassf2	Rassf2	Ras association domain family member 2	ENCODES a protein that exhibits protein kinase activity (ortholog); INVOLVED IN bone remodeling (ortholog); epidermal growth factor receptor signaling pathway via I-kappaB kinase/NF-kappaB cascade (ortholog); homeostasis of number of cells (ortholog); ASSOCIATED WITH Lymphatic Metastasis (ortholog); Nasopharyngeal Neoplasms (ortholog); FOUND IN cytoplasm (ortholog); cytosol (ortholog); Golgi appa…	428.869	-0.323108	0.107965	-2.9927	0.00276519	0.0465558
Slc7a11	Slc7a11	solute carrier family 7 member 11	INVOLVED IN brain development; lens fiber cell differentiation; response to nicotine; ASSOCIATED WITH contact dermatitis (ortholog); Hermansky-Pudlak syndrome (ortholog); Neoplasm Metastasis (ortholog); FOUND IN cytoskeleton; intracellular membrane-bounded organelle; plasma membrane; INTERACTS WITH (S)-AMPA; 17beta-estradiol; 2,3,7,8-tetrachlorodibenzodioxine	1231.22	-0.32233	0.0921772	-3.49685	0.000470791	0.0141822
Trip10	Trip10	thyroid hormone receptor interactor 10	ENCODES a protein that exhibits identical protein binding (ortholog); INVOLVED IN epithelial to mesenchymal transition; hyperosmotic salinity response; negative regulation of cardiac muscle cell apoptotic process; PARTICIPATES IN insulin responsive facilitative sugar transporter mediated glucose transport pathway; insulin signaling pathway; ASSOCIATED WITH Diabetic Nephropathies; Huntington's dis…	208.395	-0.320856	0.103206	-3.10888	0.00187796	0.0360002
Lamb2	Lamb2	laminin subunit beta 2	ENCODES a protein that exhibits integrin binding (ortholog); INVOLVED IN astrocyte development (ortholog); axon extension involved in regeneration (ortholog); axon guidance (ortholog); PARTICIPATES IN cell-extracellular matrix signaling pathway; Entamoebiasis pathway; small cell lung carcinoma pathway; ASSOCIATED WITH Diabetic Nephropathies; proteinuria; Diffuse Mesangial Sclerosis (ortholog); FO…	1719.57	-0.320121	0.0952278	-3.36164	0.000774823	0.0199109
Pdpn	Pdpn	podoplanin	ENCODES a protein that exhibits chaperone binding (ortholog); chemokine binding (ortholog); signaling receptor binding (ortholog); INVOLVED IN cell adhesion; inflammatory response; lung development; ASSOCIATED WITH adult respiratory distress syndrome; Albuminuria; bacterial pneumonia; FOUND IN apical plasma membrane; plasma membrane; basolateral plasma membrane (ortholog); INTERACTS WITH 2,3,7,8-…	337.432	-0.31997	0.0928134	-3.44745	0.000565901	0.0162845
Cldn5	Cldn5	claudin 5	ENCODES a protein that exhibits identical protein binding (ortholog); INVOLVED IN myelination; response to ethanol; calcium-independent cell-cell adhesion via plasma membrane cell-adhesion molecules (ortholog); PARTICIPATES IN hepatitis C pathway; ASSOCIATED WITH Intestinal Reperfusion Injury; middle cerebral artery infarction; autism spectrum disorder (ortholog); FOUND IN lateral plasma membrane…	1705.46	-0.31802	0.0681776	-4.66457	3.09257e-06	0.000364951
Esyt1	Esyt1	extended synaptotagmin 1	ENCODES a protein that exhibits identical protein binding (ortholog); INVOLVED IN endoplasmic reticulum-plasma membrane tethering (inferred); lipid transport (inferred); FOUND IN endoplasmic reticulum (ortholog); integral component of endoplasmic reticulum membrane (ortholog); INTERACTS WITH 2,6-dinitrotoluene; 6-propyl-2-thiouracil; ammonium chloride	488.65	-0.317959	0.0928698	-3.42371	0.000617734	0.017088
Golim4	Golim4	golgi integral membrane protein 4	FOUND IN Golgi apparatus (ortholog); INTERACTS WITH bisphenol A; Brodifacoum; chloroprene	432.48	-0.3158	0.0906396	-3.48413	0.000493735	0.0147012
Oaf	Oaf	out at first homolog	INTERACTS WITH 2,3,7,8-tetrachlorodibenzodioxine; 5-methoxy-2-\{[(4-methoxy-3,5-dimethylpyridin-2-yl)methyl]sulfinyl\}-1H-benzimidazole; 6-propyl-2-thiouracil	484.149	-0.315625	0.100401	-3.14363	0.00166864	0.0339332
Reck	Reck	reversion-inducing-cysteine-rich protein with kazal motifs	ENCODES a protein that exhibits coreceptor activity involved in canonical Wnt signaling pathway (ortholog); endopeptidase inhibitor activity (ortholog); metalloendopeptidase inhibitor activity (ortholog); INVOLVED IN blood vessel maturation (ortholog); embryo implantation (ortholog); embryonic forelimb morphogenesis (ortholog); ASSOCIATED WITH anauxetic dysplasia 1 (ortholog); autosomal recessive…	1067.73	-0.315331	0.104799	-3.00893	0.00262174	0.0450245
Appl2	Appl2	adaptor protein, phosphotyrosine interacting with PH domain and leucine zipper 2	ENCODES a protein that exhibits phosphatidylinositol binding (ortholog); phosphatidylserine binding (ortholog); protein homodimerization activity (ortholog); INVOLVED IN adiponectin-activated signaling pathway (ortholog); cell proliferation (ortholog); cellular response to hepatocyte growth factor stimulus (ortholog); ASSOCIATED WITH Prostatic Neoplasms (ortholog); substance-related disorder (ort…	1168.59	-0.314914	0.0842124	-3.73952	0.000184371	0.00699576
Tstd2	Tstd2	thiosulfate sulfurtransferase like domain containing 2	INTERACTS WITH bisphenol A; cadmium dichloride; 3-isobutyl-1-methyl-7H-xanthine (ortholog)	237.024	-0.312169	0.0977885	-3.19229	0.0014115	0.0297155
Lhfpl2	Lhfpl2	LHFPL tetraspan subfamily member 2	INVOLVED IN development of primary female sexual characteristics (ortholog); development of primary male sexual characteristics (ortholog); positive regulation of fertilization (ortholog); ASSOCIATED WITH IgA glomerulonephritis (ortholog); FOUND IN integral component of membrane (inferred); INTERACTS WITH 2,2',4,4'-Tetrabromodiphenyl ether; 6-propyl-2-thiouracil; all-trans-retinoic acid	460.987	-0.310433	0.0775502	-4.003	6.25447e-05	0.00315495
Akt2	Akt2	AKT serine/threonine kinase 2	ENCODES a protein that exhibits ATP binding; protein kinase C binding; protein serine/threonine kinase activity; INVOLVED IN cellular response to hormone stimulus; cellular response to insulin stimulus; cellular response to organic cyclic compound; PARTICIPATES IN insulin responsive facilitative sugar transporter mediated glucose transport pathway; phosphatidylinositol 3-kinase-Akt signaling path…	853.903	-0.309411	0.0598687	-5.16815	2.36424e-07	4.67864e-05
Pnp	Pnp	purine nucleoside phosphorylase	ENCODES a protein that exhibits purine-nucleoside phosphorylase activity; drug binding (ortholog); nucleoside binding (ortholog); INVOLVED IN purine nucleoside metabolic process; immune response (ortholog); inosine catabolic process (ortholog); PARTICIPATES IN adenine phoshoribosyltransferase deficiency pathway; adenosine monophosphate deaminase deficiency pathway; adenylosuccinate lyase deficien…	730.327	-0.308696	0.0728282	-4.23869	2.24828e-05	0.00153014
Heyl	Heyl	hes-related family bHLH transcription factor with YRPW motif-like	ENCODES a protein that exhibits AF-1 domain binding (ortholog); DNA-binding transcription activator activity, RNA polymerase II-specific (ortholog); DNA-binding transcription factor activity (ortholog); INVOLVED IN atrioventricular valve morphogenesis (ortholog); cardiac epithelial to mesenchymal transition (ortholog); cardiac ventricle morphogenesis (ortholog); PARTICIPATES IN Notch signaling pa…	408.801	-0.305743	0.0928555	-3.29267	0.000992395	0.0238601
Gpt	Gpt	glutamic--pyruvic transaminase	ENCODES a protein that exhibits L-alanine:2-oxoglutarate aminotransferase activity (ortholog); INVOLVED IN biosynthetic process (inferred); L-alanine catabolic process (inferred); PARTICIPATES IN 2-hydroxyglutaric aciduria pathway; alanine metabolic pathway; argininosuccinic aciduria pathway; ASSOCIATED WITH Chemical and Drug Induced Liver Injury (ortholog); Experimental Liver Cirrhosis (ortholog…	855.647	-0.305489	0.0915478	-3.33693	0.00084708	0.0212812
Per2	Per2	period circadian regulator 2	ENCODES a protein that exhibits histone deacetylase binding (ortholog); histone methyltransferase binding (ortholog); identical protein binding (ortholog); INVOLVED IN circadian rhythm; negative regulation of transcription by RNA polymerase II; negative regulation of transcription, DNA-templated; ASSOCIATED WITH advanced sleep phase syndrome (ortholog); advanced sleep phase syndrome 1 (ortholog);…	923.277	-0.30469	0.0997084	-3.05581	0.00224452	0.0404927
Tmem150a	Tmem150a	transmembrane protein 150A	INVOLVED IN catabolic process; phosphatidylinositol phosphorylation (ortholog); protein localization to plasma membrane (ortholog); FOUND IN integral component of membrane; integral component of plasma membrane (ortholog); INTERACTS WITH 17alpha-ethynylestradiol; 2,2',4,4'-Tetrabromodiphenyl ether; 2,3,7,8-tetrachlorodibenzodioxine	399.04	-0.3044	0.0846639	-3.59539	0.000323902	0.0109067
Sorbs3	Sorbs3	sorbin and SH3 domain containing 3	ENCODES a protein that exhibits transcription factor binding (ortholog); vinculin binding (ortholog); INVOLVED IN cell-substrate adhesion (ortholog); negative regulation of transcription by RNA polymerase II (ortholog); positive regulation of MAPK cascade (ortholog); FOUND IN cytoplasm (ortholog); focal adhesion (ortholog); nucleus (ortholog); INTERACTS WITH 2,3,7,8-tetrachlorodibenzodioxine; amm…	955.979	-0.302004	0.0613067	-4.92612	8.3878e-07	0.000134865
Ttc7	Ttc7a	tetratricopeptide repeat domain 7A	INVOLVED IN cellular iron ion homeostasis (ortholog); hemopoiesis (ortholog); protein localization to plasma membrane (ortholog); ASSOCIATED WITH multiple intestinal atresia (ortholog); psoriasis (ortholog); INTERACTS WITH 2,3,7,8-tetrachlorodibenzodioxine; bisphenol A; endosulfan	383.471	-0.298864	0.0957357	-3.12176	0.00179771	0.0351089
Fcho1	Fcho1	FCH domain only 1	ENCODES a protein that exhibits AP-2 adaptor complex binding (ortholog); INVOLVED IN clathrin coat assembly (ortholog); clathrin-dependent endocytosis (ortholog); FOUND IN clathrin-coated pit (ortholog); clathrin-coated vesicle (ortholog); cytosol (ortholog); INTERACTS WITH acrylamide; bisphenol A; 2,3,7,8-tetrachlorodibenzodioxine (ortholog)	3540.52	-0.295593	0.0811301	-3.64344	0.000269014	0.00945443
Tex261	Tex261	testis expressed 261	INVOLVED IN positive regulation of apoptotic process (ortholog); INTERACTS WITH 2,4,6-trinitrotoluene; amiodarone; amitriptyline	387.908	-0.292144	0.0912355	-3.20208	0.00136438	0.0290196
Mertk	Mertk	MER proto-oncogene, tyrosine kinase	ENCODES a protein that exhibits ATP binding (inferred); INVOLVED IN phagocytosis; protein phosphorylation; apoptotic cell clearance (ortholog); ASSOCIATED WITH carcinoma (ortholog); fundus dystrophy (ortholog); genetic disease (ortholog); FOUND IN photoreceptor outer segment; cytoplasm (ortholog); extracellular space (ortholog); INTERACTS WITH (S)-10-[(DIMETHYLAMINO)METHYL]-4-ETHYL-4,9-DIHYDROXY-…	582.571	-0.291269	0.0837942	-3.47601	0.000508943	0.015119
Ezr	Ezr	ezrin	ENCODES a protein that exhibits protein domain specific binding; protein-containing complex binding; actin binding (ortholog); INVOLVED IN epithelial cell differentiation; filopodium assembly; actin cytoskeleton reorganization (ortholog); PARTICIPATES IN FasL mediated signaling pathway; parathyroid hormone signaling pathway; protein kinase A (PKA) signaling pathway; ASSOCIATED WITH Animal Mammary…	1039.17	-0.288238	0.0641125	-4.49581	6.93047e-06	0.000670275
Slc4a2	Slc4a2	solute carrier family 4 member 2	ENCODES a protein that exhibits enzyme binding; chloride transmembrane transporter activity (ortholog); INVOLVED IN digestive tract development; regulation of intracellular pH; spermatogenesis; PARTICIPATES IN bile acid transport pathway; ASSOCIATED WITH Alkalosis; autosomal recessive polycystic kidney disease; prediabetes syndrome; FOUND IN apical plasma membrane; basolateral plasma membrane; me…	874.848	-0.284055	0.0789196	-3.5993	0.000319078	0.0108293
Rapgef3	Rapgef3	Rap guanine nucleotide exchange factor 3	ENCODES a protein that exhibits cAMP binding; ion channel binding; guanyl-nucleotide exchange factor activity (ortholog); INVOLVED IN artery development; brain development; cellular response to drug; PARTICIPATES IN adenosine signaling pathway; long term potentiation; ASSOCIATED WITH Arterial Injury; Burns; Cardiomegaly; FOUND IN apical part of cell; axon terminus; basal plasma membrane; INTERACT…	1168.93	-0.282995	0.0687751	-4.11479	3.87527e-05	0.00220565
Epas1	Epas1	endothelial PAS domain protein 1	ENCODES a protein that exhibits cobalt ion binding; DNA-binding transcription factor activity; sequence-specific DNA binding; INVOLVED IN cellular response to hypoxia; cellular response to interleukin-1; cellular response to lipopolysaccharide; PARTICIPATES IN hypoxia inducible factor pathway; renal cell carcinoma pathway; ASSOCIATED WITH acute kidney failure; Brain Injuries; Bronchopulmonary Dys…	2236.26	-0.282718	0.0694049	-4.07346	4.63199e-05	0.00254621
Mtss1l	Mtss1l	MTSS1L, I-BAR domain containing	ENCODES a protein that exhibits actin monomer binding (ortholog); GTPase activator activity (ortholog); phosphatidylinositol-4,5-bisphosphate binding (ortholog); INVOLVED IN activation of GTPase activity (ortholog); cellular response to platelet-derived growth factor stimulus (ortholog); lamellipodium organization (ortholog); ASSOCIATED WITH Developmental Disabilities (ortholog); microcephaly (or…	2922.99	-0.28217	0.052825	-5.3416	9.21322e-08	2.41856e-05
Trib2	Trib2	tribbles pseudokinase 2	ENCODES a protein that exhibits transcription factor binding (ortholog); ubiquitin protein ligase binding (ortholog); ubiquitin-protein transferase regulator activity (ortholog); INVOLVED IN negative regulation of fat cell differentiation (ortholog); negative regulation of interleukin-10 biosynthetic process (ortholog); positive regulation of proteasomal ubiquitin-dependent protein catabolic proc…	341.509	-0.278472	0.0863468	-3.22504	0.00125953	0.027275
Gldc	Gldc	glycine decarboxylase	ENCODES a protein that exhibits enzyme binding; glycine binding; glycine dehydrogenase (decarboxylating) activity; INVOLVED IN glycine decarboxylation via glycine cleavage system; cellular response to leukemia inhibitory factor (ortholog); glycine catabolic process (ortholog); PARTICIPATES IN dihydropyrimidine dehydrogenase deficiency pathway; dimethylglycine dehydrogenase deficiency pathway; fol…	611.769	-0.277871	0.0831168	-3.34314	0.000828352	0.0209338
Slc13a3	Slc13a3	solute carrier family 13 member 3	ENCODES a protein that exhibits citrate transmembrane transporter activity; dicarboxylic acid transmembrane transporter activity; L-aspartate transmembrane transporter activity; INVOLVED IN aspartate transmembrane transport; citrate transport; dicarboxylic acid transport; ASSOCIATED WITH prostate cancer (ortholog); FOUND IN integral component of membrane; membrane; plasma membrane (ortholog); INT…	706.985	-0.277775	0.0930865	-2.98406	0.00284454	0.047457
Vars2	Vars2	valyl-tRNA synthetase 2, mitochondrial	ENCODES a protein that exhibits aminoacyl-tRNA editing activity (inferred); ATP binding (inferred); valine-tRNA ligase activity (inferred); INVOLVED IN aminoacyl-tRNA metabolism involved in translational fidelity (inferred); valyl-tRNA aminoacylation (inferred); PARTICIPATES IN aminoacyl-tRNA biosynthetic pathway; valine, leucine and isoleucine biosynthetic pathway; ASSOCIATED WITH combined oxida…	964.902	-0.272367	0.0836952	-3.25427	0.00113682	0.0259272
Ucp2	Ucp2	uncoupling protein 2	INVOLVED IN aging; cellular response to amino acid starvation; cellular response to glucose stimulus; PARTICIPATES IN forkhead class A signaling pathway; ASSOCIATED WITH Acute Liver Failure; Carbon Tetrachloride Poisoning; congestive heart failure; FOUND IN cytoplasm; mitochondrion; INTERACTS WITH (+)-catechin; (R)-lipoic acid; (R)-noradrenaline	501.959	-0.271277	0.0798818	-3.39598	0.000683827	0.0181662
Hsf1	Hsf1	heat shock transcription factor 1	ENCODES a protein that exhibits heat shock protein binding; promoter-specific chromatin binding; sequence-specific single stranded DNA binding; INVOLVED IN cellular response to amino acid stimulus; cellular response to angiotensin; cellular response to drug; ASSOCIATED WITH Alzheimer's disease; Cardiomegaly; congestive heart failure; FOUND IN cytoplasm; euchromatin; heterochromatin; INTERACTS WIT…	865.568	-0.270847	0.0639987	-4.23207	2.31553e-05	0.00156004
Col5a1	Col5a1	collagen type V alpha 1 chain	ENCODES a protein that exhibits heparin binding; extracellular matrix structural constituent (ortholog); platelet-derived growth factor binding (ortholog); INVOLVED IN blood vessel development (ortholog); cell adhesion (ortholog); cell migration (ortholog); PARTICIPATES IN syndecan signaling pathway; cell-extracellular matrix signaling pathway; Entamoebiasis pathway; ASSOCIATED WITH Abortion, Spo…	1273.5	-0.267301	0.0714522	-3.74098	0.000183305	0.00697839
Alms1	Alms1	ALMS1, centrosome and basal body associated protein	ENCODES a protein that exhibits alpha-actinin binding (ortholog); INVOLVED IN calcium-mediated signaling (ortholog); cholesterol homeostasis (ortholog); cilium assembly (ortholog); ASSOCIATED WITH Alstrom syndrome (ortholog); cardiomyopathy (ortholog); diabetes mellitus (ortholog); FOUND IN centriole; ciliary basal body; centrosome (ortholog); INTERACTS WITH 2,4-dinitrotoluene; 2,6-dinitrotoluene…	956.791	-0.267294	0.0679288	-3.93492	8.32247e-05	0.00397962
Foxo4	Foxo4	forkhead box O4	ENCODES a protein that exhibits promoter-specific chromatin binding; beta-catenin binding (ortholog); DNA binding (ortholog); INVOLVED IN aging; positive regulation of smooth muscle cell migration; response to nutrient levels; PARTICIPATES IN phosphatidylinositol 3-kinase-Akt signaling pathway; transforming growth factor-beta Smad dependent signaling pathway; ASSOCIATED WITH alcohol-induced menta…	744.281	-0.265864	0.0865217	-3.0728	0.00212061	0.0390234
Clk1	Clk1	CDC-like kinase 1	ENCODES a protein that exhibits protein serine/threonine kinase activity (ortholog); protein tyrosine kinase activity (ortholog); INVOLVED IN peptidyl-serine phosphorylation (ortholog); peptidyl-threonine phosphorylation (ortholog); peptidyl-tyrosine phosphorylation (ortholog); ASSOCIATED WITH 3MC syndrome 2 (ortholog); FOUND IN cytoplasm; nucleus (ortholog); INTERACTS WITH 17alpha-ethynylestradi…	4472.94	-0.265331	0.0824766	-3.21705	0.00129516	0.0279056
Slc25a42	Slc25a42	solute carrier family 25, member 42	ENCODES a protein that exhibits adenosine-diphosphatase activity (ortholog); ADP transmembrane transporter activity (ortholog); AMP transmembrane transporter activity (ortholog); INVOLVED IN ADP transport (ortholog); AMP transport (ortholog); ATP transport (ortholog); ASSOCIATED WITH mitochondrial myopathy (ortholog); FOUND IN mitochondrion (ortholog); INTERACTS WITH 2,3,7,8-tetrachlorodibenzodio…	990.441	-0.264214	0.0666755	-3.96269	7.41103e-05	0.00363848
Sspn	Sspn	sarcospan	ASSOCIATED WITH atrial fibrillation (ortholog); sleep disorder (ortholog); FOUND IN plasma membrane (ortholog); sarcolemma (ortholog); transport vesicle (ortholog); INTERACTS WITH (S)-10-[(DIMETHYLAMINO)METHYL]-4-ETHYL-4,9-DIHYDROXY-1H-PYRANO[3',4':6,7]INOLIZINO[1,2-B]-QUINOLINE-3,14(4H,12H)-DIONE; acrylamide; bisphenol A	441.036	-0.260761	0.0780539	-3.34077	0.000835451	0.0210714
Pnpla7	Pnpla7	patatin-like phospholipase domain containing 7	ENCODES a protein that exhibits carboxylic ester hydrolase activity; INVOLVED IN lipid catabolic process (inferred); PARTICIPATES IN glycerophospholipid metabolic pathway; FOUND IN endoplasmic reticulum (ortholog); INTERACTS WITH 2,3,7,8-tetrachlorodibenzodioxine; 2,6-dinitrotoluene; 3,3',4,4',5-pentachlorobiphenyl	1187.89	-0.260331	0.0700208	-3.71791	0.000200875	0.00748942
Lix1l	Lix1l	limb and CNS expressed 1 like	ASSOCIATED WITH thrombocytopenia-absent radius syndrome (ortholog); INTERACTS WITH (S)-10-[(DIMETHYLAMINO)METHYL]-4-ETHYL-4,9-DIHYDROXY-1H-PYRANO[3',4':6,7]INOLIZINO[1,2-B]-QUINOLINE-3,14(4H,12H)-DIONE; 6-propyl-2-thiouracil; bisphenol A	625.895	-0.259259	0.0721826	-3.5917	0.000328522	0.0110046
Kctd10	Kctd10	potassium channel tetramerization domain containing 10	ENCODES a protein that exhibits Notch binding (ortholog); ubiquitin-protein transferase activity (ortholog); INVOLVED IN angiogenesis (ortholog); heart development (ortholog); negative regulation of Notch signaling pathway (ortholog); FOUND IN Cul3-RING ubiquitin ligase complex (ortholog); cytosol (ortholog); MKS complex (ortholog); INTERACTS WITH 2,4-dinitrotoluene; bisphenol A; (-)-epigallocate…	867.634	-0.256775	0.0604353	-4.24876	2.14952e-05	0.00149645
Cables1	Cables1	Cdk5 and Abl enzyme substrate 1	INVOLVED IN nervous system development (ortholog); ASSOCIATED WITH Colorectal Neoplasms (ortholog); FOUND IN cytosol (ortholog); INTERACTS WITH 1-benzylpiperazine; 2,3,7,8-tetrachlorodibenzodioxine; 6-propyl-2-thiouracil	747.828	-0.256369	0.062888	-4.0766	4.56983e-05	0.00252282
Myo10	Myo10	myosin X	ENCODES a protein that exhibits actin filament binding (ortholog); actin-dependent ATPase activity (ortholog); motor activity (ortholog); INVOLVED IN cytoskeleton-dependent intracellular transport (ortholog); positive regulation of cell-cell adhesion (ortholog); regulation of cell shape (ortholog); PARTICIPATES IN Fc gamma receptor mediated signaling pathway; ASSOCIATED WITH Weight Gain (ortholog…	616.019	-0.256296	0.0771722	-3.32109	0.000896659	0.0222521
Lig4	Lig4	DNA ligase 4	ENCODES a protein that exhibits ATP binding; DNA binding; DNA ligase (ATP) activity; INVOLVED IN cellular response to lithium ion; DNA ligation; cell proliferation (ortholog); PARTICIPATES IN non-homologous end joining pathway of double-strand break repair; ASSOCIATED WITH Colorectal Neoplasms (ortholog); DNA ligase IV deficiency (ortholog); genetic disease (ortholog); FOUND IN nucleus; condensed…	652.031	-0.255349	0.0774156	-3.29841	0.000972331	0.0235983
Cbs	Cbs	cystathionine beta synthase	ENCODES a protein that exhibits cystathionine beta-synthase activity; carbon monoxide binding (ortholog); enzyme binding (ortholog); INVOLVED IN cellular response to hypoxia; homocysteine metabolic process; hydrogen sulfide biosynthetic process; PARTICIPATES IN cysteine metabolic pathway; transsulfuration pathway of homocysteine metabolism; cystathioninuria pathway; ASSOCIATED WITH hyperhomocyste…	1489.62	-0.255073	0.0844763	-3.01947	0.00253221	0.0440755
Vwa5b2	Vwa5b2	von Willebrand factor A domain containing 5B2	ASSOCIATED WITH Currarino Triad (ortholog); INTERACTS WITH 6-propyl-2-thiouracil; bisphenol A; C60 fullerene	3167.19	-0.25339	0.0856582	-2.95815	0.00309492	0.0492698
Slc5a6	Slc5a6	solute carrier family 5 member 6	ENCODES a protein that exhibits sodium-dependent multivitamin transmembrane transporter activity; INVOLVED IN biotin transport; pantothenate transmembrane transport; FOUND IN brush border membrane; vesicle membrane; INTERACTS WITH (R)-lipoic acid; (R)-pantothenic acid; 1,2,4-trimethylbenzene	1202.46	-0.253109	0.0531596	-4.76129	1.92356e-06	0.000263221
Arpc1b	Arpc1b	actin related protein 2/3 complex, subunit 1B	ENCODES a protein that exhibits protein-containing complex binding; actin filament binding (ortholog); structural constituent of cytoskeleton (ortholog); INVOLVED IN response to estradiol; response to estrogen; Arp2/3 complex-mediated actin nucleation (ortholog); PARTICIPATES IN insulin responsive facilitative sugar transporter mediated glucose transport pathway; platelet-derived growth factor si…	391.705	-0.252543	0.0843746	-2.99311	0.00276147	0.0465558
Enah	Enah	ENAH, actin regulator	ENCODES a protein that exhibits profilin binding (ortholog); SH3 domain binding (ortholog); WW domain binding (ortholog); INVOLVED IN actin cytoskeleton organization (ortholog); actin filament organization (ortholog); actin polymerization or depolymerization (ortholog); PARTICIPATES IN E-cadherin signaling pathway; ASSOCIATED WITH acute myeloid leukemia (ortholog); FOUND IN cell junction (ortholo…	686.201	-0.245846	0.0788917	-3.11624	0.00183172	0.0354307
Tyk2	Tyk2	tyrosine kinase 2	ENCODES a protein that exhibits type 1 angiotensin receptor binding; growth hormone receptor binding (ortholog); protein tyrosine kinase activity (ortholog); INVOLVED IN intracellular signal transduction (inferred); peptidyl-tyrosine phosphorylation (inferred); PARTICIPATES IN angiotensin II signaling pathway via AT1 receptor; Interleukin-10 signaling pathway; interleukin-12 signaling pathway; AS…	794.141	-0.243172	0.0684138	-3.55442	0.000378808	0.0121511
Pbxip1	Pbxip1	PBX homeobox interacting protein 1	ENCODES a protein that exhibits transcription corepressor activity (inferred); INVOLVED IN cell differentiation (inferred); negative regulation of transcription, DNA-templated (inferred); FOUND IN cytoplasm (inferred); microtubule (inferred); nucleus (inferred); INTERACTS WITH 2,3,7,8-tetrachlorodibenzodioxine; 2,6-dinitrotoluene; bisphenol A	1312.13	-0.238722	0.0677947	-3.52125	0.000429514	0.0132888
Cad	Cad	carbamoyl-phosphate synthetase 2, aspartate transcarbamylase, and dihydroorotase	ENCODES a protein that exhibits aspartate carbamoyltransferase activity; carbamoyl-phosphate synthase (glutamine-hydrolyzing) activity; dihydroorotase activity; INVOLVED IN 'de novo' pyrimidine nucleobase biosynthetic process; animal organ regeneration; cellular response to drug; PARTICIPATES IN 2-hydroxyglutaric aciduria pathway; beta-ureidopropionase deficiency pathway; Canavan disease pathway;…	763.827	-0.238129	0.0601464	-3.95915	7.52167e-05	0.00366482
Pltp	Pltp	phospholipid transfer protein	ENCODES a protein that exhibits ceramide binding (ortholog); ceramide transporter activity (ortholog); diacylglycerol binding (ortholog); INVOLVED IN ceramide transport (ortholog); flagellated sperm motility (ortholog); high-density lipoprotein particle remodeling (ortholog); PARTICIPATES IN reverse cholesterol transport pathway; eicosanoid signaling pathway via peroxisome proliferator-activated …	1589.77	-0.237565	0.0627965	-3.78309	0.000154894	0.00622624
Iqgap1	Iqgap1	IQ motif containing GTPase activating protein 1	ENCODES a protein that exhibits mitogen-activated protein kinase binding; protein-containing complex binding; calmodulin binding (ortholog); INVOLVED IN positive regulation of cellular protein localization; positive regulation of dendrite development; positive regulation of focal adhesion assembly; PARTICIPATES IN E-cadherin signaling pathway; insulin responsive facilitative sugar transporter med…	689.047	-0.237386	0.0757221	-3.13496	0.00171878	0.0343837
Cspp1	Cspp1	centrosome and spindle pole associated protein 1	INVOLVED IN positive regulation of cell division (ortholog); positive regulation of cytokinesis (ortholog); ASSOCIATED WITH Developmental Disabilities (ortholog); Joubert syndrome 21 (ortholog); Meckel syndrome (ortholog); FOUND IN centrosome (ortholog); spindle (ortholog); spindle pole (ortholog); INTERACTS WITH (S)-10-[(DIMETHYLAMINO)METHYL]-4-ETHYL-4,9-DIHYDROXY-1H-PYRANO[3',4':6,7]INOLIZINO[1…	1298.48	-0.237271	0.053076	-4.4704	7.80729e-06	0.000727719
Maob	Maob	monoamine oxidase B	ENCODES a protein that exhibits flavin adenine dinucleotide binding; primary amine oxidase activity; protein homodimerization activity; INVOLVED IN negative regulation of serotonin secretion; neurotransmitter catabolic process; positive regulation of dopamine metabolic process; PARTICIPATES IN citalopram pharmacodynamics pathway; citalopram pharmacokinetics pathway; Parkinson's disease pathway; A…	1261.75	-0.234277	0.0613926	-3.81605	0.000135603	0.0056575
Bmp1	Bmp1	bone morphogenetic protein 1	ENCODES a protein that exhibits identical protein binding (ortholog); metalloendopeptidase activity (ortholog); peptidase activity (ortholog); INVOLVED IN positive regulation of cartilage development (ortholog); proteolysis (ortholog); ASSOCIATED WITH idiopathic pulmonary fibrosis (ortholog); osteogenesis imperfecta (ortholog); osteogenesis imperfecta type 13 (ortholog); FOUND IN extracellular sp…	1099.65	-0.232036	0.0606136	-3.82812	0.000129125	0.00549698
Gstz1	Gstz1	glutathione S-transferase zeta 1	ENCODES a protein that exhibits glutathione transferase activity (ortholog); identical protein binding (ortholog); maleylacetoacetate isomerase activity (ortholog); INVOLVED IN glutathione metabolic process (ortholog); PARTICIPATES IN alkaptonuria pathway; disulfiram pharmacodynamics pathway; dopamine beta-hydroxylase deficiency pathway; ASSOCIATED WITH MALEYLACETOACETATE ISOMERASE DEFICIENCY (or…	740.32	-0.230429	0.0766031	-3.00808	0.002629	0.0450892
Leng8	Leng8	leukocyte receptor cluster member 8	INTERACTS WITH bisphenol A; gentamycin; ketamine	9170.06	-0.22925	0.0598966	-3.82743	0.000129486	0.00549698
Ppp4r1	Ppp4r1	protein phosphatase 4, regulatory subunit 1	ENCODES a protein that exhibits protein phosphatase regulator activity (inferred); INVOLVED IN protein dephosphorylation (inferred); regulation of phosphoprotein phosphatase activity (inferred); signal transduction (inferred); FOUND IN protein phosphatase 4 complex (inferred); INTERACTS WITH 2,6-dinitrotoluene; ammonium chloride; beta-naphthoflavone	693.734	-0.227078	0.0626755	-3.62308	0.000291117	0.0101544
Pld2	Pld2	phospholipase D2	ENCODES a protein that exhibits phospholipase D activity; protein kinase C binding; INVOLVED IN neuron projection development; phospholipid catabolic process; positive regulation of cell adhesion; PARTICIPATES IN Arf family mediated signaling pathway; glycerophospholipid metabolic pathway; mTOR signaling pathway; ASSOCIATED WITH vascular smooth muscle hypertrophy; ASSOCIATED WITH congestive heart…	776.583	-0.226824	0.0653882	-3.46888	0.000522639	0.0154901
Tubb2b	Tubb2b	tubulin, beta 2B class IIb	ENCODES a protein that exhibits protein heterodimerization activity (ortholog); INVOLVED IN neuron migration; microtubule-based process (ortholog); modulation of chemical synaptic transmission (ortholog); PARTICIPATES IN phagocytosis pathway; ASSOCIATED WITH Animal Mammary Neoplasms (ortholog); carcinoma (ortholog); complex cortical dysplasia with other brain malformations (ortholog); FOUND IN mi…	787.428	-0.225973	0.0721139	-3.13356	0.00172699	0.0344408
Vwa3a	Vwa3a	von Willebrand factor A domain containing 3A	ASSOCIATED WITH schizophrenia (ortholog); urinary bladder cancer (ortholog); INTERACTS WITH 6-propyl-2-thiouracil; bisphenol A; (+)-catechin (ortholog)	1048.6	-0.225625	0.0681398	-3.31121	0.000928937	0.0227166
Solh	Capn15	calpain 15	ENCODES a protein that exhibits metal ion binding (inferred); INTERACTS WITH 6-propyl-2-thiouracil; acrylamide; bisphenol A	881.319	-0.22537	0.0620011	-3.63494	0.000278046	0.00974524
Chrd	Chrd	chordin	ENCODES a protein that exhibits heparin binding (ortholog); syndecan binding (ortholog); INVOLVED IN BMP signaling pathway involved in spinal cord dorsal/ventral patterning (ortholog); central nervous system development (ortholog); dorsal/ventral pattern formation (ortholog); PARTICIPATES IN Bone morphogenetic proteins signaling pathway; transforming growth factor-beta superfamily mediated signal…	959.337	-0.223795	0.0728817	-3.07065	0.00213591	0.0391929
Pdgfrb	Pdgfrb	platelet derived growth factor receptor beta	ENCODES a protein that exhibits phosphatidylinositol 3-kinase binding; platelet-derived growth factor-activated receptor activity; protein tyrosine kinase activity; INVOLVED IN aging; glycosaminoglycan biosynthetic process; inner ear development; PARTICIPATES IN platelet-derived growth factor signaling pathway; sphingosine 1-phosphate signaling pathway; calcium/calcium-mediated signaling pathway;…	662.88	-0.223194	0.07428	-3.00477	0.00265783	0.0451621
Arhgef1	Arhgef1	Rho guanine nucleotide exchange factor 1	ENCODES a protein that exhibits G protein-coupled receptor binding (inferred); GTPase activator activity (inferred); Rho guanyl-nucleotide exchange factor activity (inferred); INVOLVED IN negative regulation of cell death; PARTICIPATES IN eicosanoid signaling pathway; FOUND IN cytosol (ortholog); plasma membrane (ortholog); INTERACTS WITH 2,4-dinitrotoluene; 2,6-dinitrotoluene; ammonium chloride	1806.48	-0.21988	0.064378	-3.41545	0.000636774	0.0174273
Ccnl2	Ccnl2	cyclin L2	INVOLVED IN regulation of cyclin-dependent protein serine/threonine kinase activity (inferred); ASSOCIATED WITH idiopathic generalized epilepsy (ortholog); FOUND IN intracellular membrane-bounded organelle (ortholog); nucleoplasm (ortholog); nucleus (ortholog); INTERACTS WITH bisphenol A; dibutyl phthalate; diuron	973.289	-0.219098	0.060022	-3.65029	0.000261947	0.00928218
Gamt	Gamt	guanidinoacetate N-methyltransferase	ENCODES a protein that exhibits guanidinoacetate N-methyltransferase activity; protein homodimerization activity; S-adenosylmethionine-dependent methyltransferase activity; INVOLVED IN creatine biosynthetic process; embryonic liver development; S-adenosylhomocysteine metabolic process; PARTICIPATES IN creatine metabolic pathway; homocysteine metabolic pathway; methionine cycle/metabolic pathway; …	612	-0.21742	0.0721303	-3.01426	0.00257603	0.0446569
Zc3h11a	Zc3h11a	zinc finger CCCH-type containing 11A	ENCODES a protein that exhibits metal ion binding (inferred); INVOLVED IN poly(A)+ mRNA export from nucleus (ortholog); ASSOCIATED WITH Breast Neoplasms (ortholog); FOUND IN transcription export complex (ortholog); INTERACTS WITH bisphenol A; dibutyl phthalate; diuron	1564.1	-0.214743	0.057186	-3.75517	0.000173223	0.00671133
E4f1	E4f1	E4F transcription factor 1	ENCODES a protein that exhibits cAMP response element binding (ortholog); DNA binding (ortholog); RNA polymerase II regulatory region sequence-specific DNA binding (ortholog); INVOLVED IN DNA replication (ortholog); negative regulation of transcription by RNA polymerase II (ortholog); regulation of cell cycle process (ortholog); PARTICIPATES IN p53 signaling pathway; ASSOCIATED WITH endometrial c…	852.211	-0.213496	0.0716934	-2.97791	0.00290223	0.0476934
Synm	Synm	synemin	ENCODES a protein that exhibits intermediate filament binding (ortholog); structural constituent of cytoskeleton (ortholog); structural constituent of muscle (ortholog); INVOLVED IN fast-twitch skeletal muscle fiber contraction (ortholog); FOUND IN intermediate filament; adherens junction (ortholog); costamere (ortholog); INTERACTS WITH 3,7-dihydropurine-6-thione; ammonium chloride; bisphenol A	1331.34	-0.213218	0.0716119	-2.97741	0.00290691	0.0476934
Csrp1	Csrp1	cysteine and glycine-rich protein 1	ENCODES a protein that exhibits metal ion binding (inferred); ASSOCIATED WITH endometrial hyperplasia (ortholog); Prostatic Neoplasms (ortholog); FOUND IN nucleus (ortholog); INTERACTS WITH 1,2,4-trimethylbenzene; 2,3,7,8-tetrachlorodibenzodioxine; 3-chloropropane-1,2-diol	6289.18	-0.21306	0.0499016	-4.2696	1.95826e-05	0.0013994
Plod3	Plod3	procollagen-lysine, 2-oxoglutarate 5-dioxygenase 3	ENCODES a protein that exhibits procollagen galactosyltransferase activity (ortholog); procollagen glucosyltransferase activity (ortholog); procollagen-lysine 5-dioxygenase activity (ortholog); INVOLVED IN cellular response to hormone stimulus; basement membrane assembly (ortholog); collagen fibril organization (ortholog); PARTICIPATES IN lysine degradation pathway; O-linked glycan biosynthetic p…	613.26	-0.211445	0.0694764	-3.04341	0.00233911	0.041673
Purb	Purb	purine rich element binding protein B	ENCODES a protein that exhibits purine-rich negative regulatory element binding; single-stranded DNA binding; translation repressor activity, mRNA regulatory element binding; INVOLVED IN negative regulation of transcription, DNA-templated; negative regulation of transcription by RNA polymerase II (ortholog); ASSOCIATED WITH pleomorphic xanthoastrocytoma (ortholog); FOUND IN nucleus; DNA replicati…	1009.79	-0.210584	0.0563369	-3.73794	0.000185537	0.00701928
Mfge8	Mfge8	milk fat globule-EGF factor 8 protein	ENCODES a protein that exhibits integrin binding (ortholog); phosphatidylethanolamine binding (ortholog); phosphatidylserine binding (ortholog); INVOLVED IN positive regulation of cell proliferation; response to estrogen; apoptotic cell clearance (ortholog); ASSOCIATED WITH Breast Neoplasms (ortholog); Diabetes Mellitus, Experimental (ortholog); Experimental Liver Neoplasms (ortholog); FOUND IN e…	2752.37	-0.210239	0.0648932	-3.23977	0.00119628	0.026669
Mcf2l	Mcf2l	MCF.2 cell line derived transforming sequence-like	ENCODES a protein that exhibits Rho guanyl-nucleotide exchange factor activity; 1-phosphatidylinositol binding (ortholog); phosphatidylinositol binding (ortholog); INVOLVED IN positive regulation of Rho protein signal transduction; positive regulation of transcription by RNA polymerase II (ortholog); Rho protein signal transduction (ortholog); FOUND IN cytoplasm; extrinsic component of membrane; …	5356.37	-0.209636	0.0493494	-4.24799	2.15697e-05	0.00149645
Tsc2	Tsc2	TSC complex subunit 2	ENCODES a protein that exhibits GTPase activator activity; protein heterodimerization activity; protein N-terminus binding; INVOLVED IN aging; cell projection organization; establishment of cell polarity; PARTICIPATES IN mitogen activated protein kinase signaling pathway; mTOR signaling pathway; Wnt signaling, canonical pathway; ASSOCIATED WITH embryonic lethality; ASSOCIATED WITH Acute Hepatitis…	2691.12	-0.209231	0.0392556	-5.32996	9.8237e-08	2.47769e-05
Tpra1	Tpra1	transmembrane protein adipocyte associated 1	INVOLVED IN embryonic cleavage (ortholog); negative regulation of mitotic cell cycle phase transition (ortholog); FOUND IN plasma membrane; INTERACTS WITH 2,2',4,4'-Tetrabromodiphenyl ether; 2,4-dinitrotoluene; ammonium chloride	727.399	-0.208523	0.0703361	-2.96467	0.00303005	0.048477
Kif13a	Kif13a	kinesin family member 13A	ENCODES a protein that exhibits microtubule motor activity (ortholog); INVOLVED IN cargo loading into vesicle (ortholog); endosome to lysosome transport (ortholog); Golgi to plasma membrane protein transport (ortholog); FOUND IN cell (ortholog); centrosome (ortholog); endosome membrane (ortholog); INTERACTS WITH (S)-10-[(DIMETHYLAMINO)METHYL]-4-ETHYL-4,9-DIHYDROXY-1H-PYRANO[3',4':6,7]INOLIZINO[1,…	767.636	-0.207281	0.0599418	-3.45804	0.000544118	0.0159068
Vegfa	Vegfa	vascular endothelial growth factor A	ENCODES a protein that exhibits chemoattractant activity; growth factor activity; growth factor binding; INVOLVED IN aging; angiogenesis; angiogenesis involved in coronary vascular morphogenesis; PARTICIPATES IN vascular endothelial growth factor signaling pathway; altered vascular endothelial growth factor signaling pathway involving proteins affecting its expression; altered vascular endothelia…	2030.99	-0.206717	0.0537769	-3.84398	0.000121054	0.00521786
Ltbp3	Ltbp3	latent transforming growth factor beta binding protein 3	ENCODES a protein that exhibits transforming growth factor beta binding (ortholog); INVOLVED IN bone morphogenesis (ortholog); bone remodeling (ortholog); lung saccule development (ortholog); ASSOCIATED WITH amelogenesis imperfecta (ortholog); anodontia (ortholog); bone disease (ortholog); FOUND IN collagen-containing extracellular matrix (ortholog); extracellular region (ortholog); INTERACTS WIT…	1237.21	-0.205454	0.063929	-3.21379	0.00130994	0.0281297
Fam193b	Fam193b	family with sequence similarity 193, member B	FOUND IN cytoplasm (ortholog); nucleolus (ortholog); nucleoplasm (ortholog); INTERACTS WITH 2,3,7,8-tetrachlorodibenzodioxine; acrylamide; bisphenol A	1202.68	-0.205175	0.0659763	-3.10983	0.00187196	0.0359926
Baz1b	Baz1b	bromodomain adjacent to zinc finger domain, 1B	ENCODES a protein that exhibits histone binding (ortholog); histone kinase activity (ortholog); protein tyrosine kinase activity (ortholog); INVOLVED IN cellular response to DNA damage stimulus (ortholog); chromatin assembly or disassembly (ortholog); chromatin remodeling (ortholog); PARTICIPATES IN ataxia telangiectasia-mutated (ATM) signaling pathway; ISWI family mediated chromatin remodeling p…	5733.27	-0.204167	0.0466747	-4.37425	1.21852e-05	0.000981093
Prodh	Prodh1	proline dehydrogenase 1	ENCODES a protein that exhibits amino acid binding; proline dehydrogenase activity; FAD binding (ortholog); INVOLVED IN positive regulation of cell death (ortholog); PARTICIPATES IN AGAT deficiency pathway; arginine and proline metabolic pathway; guanidinoacetate methyltransferase deficiency pathway; ASSOCIATED WITH amino acid metabolic disorder (ortholog); autism spectrum disorder (ortholog); Di…	1913.13	-0.203676	0.0618329	-3.29398	0.000987801	0.0237942
Crot	Crot	carnitine O-octanoyltransferase	ENCODES a protein that exhibits carnitine O-octanoyltransferase activity; signaling receptor binding (ortholog); INVOLVED IN response to drug; response to organonitrogen compound; carnitine metabolic process (ortholog); PARTICIPATES IN adrenoleukodystrophy pathway; carnitine-acylcarnitine translocase deficiency; fatty acid beta degradation pathway; ASSOCIATED WITH Left Ventricular Hypertrophy; Ex…	600.242	-0.203496	0.065467	-3.10837	0.00188121	0.0360021
Shank1	Shank1	SH3 and multiple ankyrin repeat domains 1	ENCODES a protein that exhibits ankyrin repeat binding; GKAP/Homer scaffold activity; identical protein binding; INVOLVED IN positive regulation of dendritic spine development; protein-containing complex assembly; synapse maturation; PARTICIPATES IN glutamate signaling pathway; ASSOCIATED WITH anxiety disorder (ortholog); autistic disorder (ortholog); developmental coordination disorder (ortholog…	7503.94	-0.202689	0.0444724	-4.55765	5.173e-06	0.000536616
Wbp1	Wbp1	WW domain binding protein 1	ENCODES a protein that exhibits WW domain binding (ortholog); FOUND IN integral component of membrane (inferred); INTERACTS WITH 6-propyl-2-thiouracil; bisphenol A; cobalt dichloride	853.387	-0.202287	0.0682948	-2.96197	0.0030568	0.0488442
S1pr1	S1pr1	sphingosine-1-phosphate receptor 1	ENCODES a protein that exhibits G protein-coupled receptor activity; sphingolipid binding; G protein-coupled receptor binding (ortholog); INVOLVED IN adenylate cyclase-inhibiting G protein-coupled receptor signaling pathway; endothelial cell differentiation; G protein-coupled receptor signaling pathway; PARTICIPATES IN G protein mediated signaling pathway via Galphai family; the extracellular sig…	1961.45	-0.199724	0.0618235	-3.23055	0.00123553	0.0269889
Supt20	Supt20h	SPT20 homolog, SAGA complex component	ENCODES a protein that exhibits transcription coregulator activity (inferred); INVOLVED IN positive regulation of gluconeogenesis by positive regulation of transcription from RNA polymerase II promoter (ortholog); PARTICIPATES IN RNA polymerase II transcription initiation pathway; FOUND IN fibrillar center (ortholog); SAGA-type complex (ortholog); INTERACTS WITH nimesulide; vinclozolin; 2,2',4,4'…	1293.63	-0.198992	0.0646554	-3.07774	0.00208578	0.0386591
LOC690911	Spen	spen family transcriptional repressor	ENCODES a protein that exhibits DNA-binding transcription factor activity (ortholog); RNA polymerase II transcription factor binding (ortholog); single-stranded DNA binding (ortholog); INVOLVED IN negative regulation of transcription by RNA polymerase II (ortholog); negative regulation of transcription, DNA-templated (ortholog); positive regulation of neurogenesis (ortholog); PARTICIPATES IN Notc…	1261.91	-0.195635	0.056431	-3.46679	0.000526704	0.0155747
Wsb1	Wsb1	WD repeat and SOCS box-containing 1	ENCODES a protein that exhibits ubiquitin-protein transferase activity (ortholog); INVOLVED IN intracellular signal transduction (inferred); protein ubiquitination (inferred); ASSOCIATED WITH Smith-Magenis syndrome (ortholog); INTERACTS WITH 17beta-estradiol; 2,3,7,8-tetrachlorodibenzodioxine; 2,4-dinitrotoluene	3581.32	-0.191988	0.0584573	-3.28424	0.00102258	0.0244033
Prosapip1	Lzts3	leucine zipper tumor suppressor family member 3	ENCODES a protein that exhibits PDZ domain binding; protein self-association; INVOLVED IN protein homooligomerization; regulation of dendritic spine morphogenesis; FOUND IN dendritic spine; postsynaptic density; synapse; INTERACTS WITH ammonium chloride; bisphenol A; trichloroethene	3598.13	-0.191127	0.0455102	-4.19966	2.67311e-05	0.00171175
Rbm10	Rbm10	RNA binding motif protein 10	ENCODES a protein that exhibits identical protein binding (ortholog); miRNA binding (ortholog); INVOLVED IN 3'-UTR-mediated mRNA stabilization (ortholog); negative regulation of cell proliferation (ortholog); negative regulation of mRNA splicing, via spliceosome (ortholog); ASSOCIATED WITH genetic disease (ortholog); TARP Syndrome (ortholog); FOUND IN nuclear speck (ortholog); nucleus (ortholog);…	1562.56	-0.190041	0.054203	-3.50609	0.000454748	0.0137958
Trank1	Trank1	tetratricopeptide repeat and ankyrin repeat containing 1	ASSOCIATED WITH Lynch syndrome (ortholog); INTERACTS WITH 6-propyl-2-thiouracil; bisphenol A; endosulfan	6826.39	-0.189444	0.0568678	-3.3313	0.000864401	0.0215899
Tpcn1	Tpcn1	two pore segment channel 1	ENCODES a protein that exhibits identical protein binding (ortholog); NAADP-sensitive calcium-release channel activity (ortholog); INVOLVED IN positive regulation of autophagy (ortholog); PARTICIPATES IN calcium transport pathway; calcium/calcium-mediated signaling pathway; ASSOCIATED WITH oligospermia (ortholog); FOUND IN endosome membrane (ortholog); lysosomal membrane (ortholog); INTERACTS WIT…	1734.85	-0.1894	0.0448499	-4.22298	2.41092e-05	0.00158222
Stk40	Stk40	serine/threonine kinase 40	ENCODES a protein that exhibits ATP binding (inferred); protein kinase activity (inferred); protein serine/threonine kinase activity (inferred); INVOLVED IN glycogen metabolic process (ortholog); lung alveolus development (ortholog); lung development (ortholog); ASSOCIATED WITH Charcot-Marie-Tooth disease dominant intermediate C (ortholog); FOUND IN cytosol (ortholog); nucleoplasm (ortholog); INT…	719.699	-0.185407	0.0614174	-3.0188	0.00253782	0.0441134
Tars2	Tars2	threonyl-tRNA synthetase 2, mitochondrial	ENCODES a protein that exhibits aminoacyl-tRNA editing activity (ortholog); protein homodimerization activity (ortholog); threonine-tRNA ligase activity (ortholog); INVOLVED IN aminoacyl-tRNA metabolism involved in translational fidelity (inferred); PARTICIPATES IN aminoacyl-tRNA biosynthetic pathway; ASSOCIATED WITH combined oxidative phosphorylation deficiency (ortholog); Combined Oxidative Pho…	893.723	-0.183739	0.0612121	-3.00168	0.00268495	0.0455626
Pdcd11	Pdcd11	programmed cell death 11	ENCODES a protein that exhibits transcription factor binding (ortholog); INVOLVED IN mRNA processing (inferred); PARTICIPATES IN ribosome biogenesis pathway; FOUND IN cytosol (ortholog); nucleus (ortholog); INTERACTS WITH 2,3,7,8-tetrachlorodibenzodioxine; 2,4-dinitrotoluene; 2,6-dinitrotoluene	1377.64	-0.181878	0.0611532	-2.97413	0.00293822	0.047861
Plxnb2	Plxnb2	plexin B2	ENCODES a protein that exhibits semaphorin receptor activity (ortholog); INVOLVED IN brain development (ortholog); homophilic cell adhesion via plasma membrane adhesion molecules (ortholog); neural tube closure (ortholog); ASSOCIATED WITH autism spectrum disorder (ortholog); FOUND IN integral component of plasma membrane (ortholog); INTERACTS WITH 6-propyl-2-thiouracil; bisphenol A; C60 fullerene	1587.69	-0.180047	0.0522847	-3.4436	0.000574031	0.0164816
Itgb1	Itgb1	integrin subunit beta 1	ENCODES a protein that exhibits actin binding; alpha-actinin binding; collagen binding; INVOLVED IN bicellular tight junction assembly; cell adhesion mediated by integrin; cell projection organization; PARTICIPATES IN integrin mediated signaling pathway; altered integrin mediated signaling pathway; altered Reelin signaling pathway; ASSOCIATED WITH Diabetes Mellitus, Experimental ; glomerulonephri…	1985.9	-0.178965	0.0524262	-3.41366	0.000640958	0.0175045
Nxf1	Nxf1	nuclear RNA export factor 1	ENCODES a protein that exhibits mRNA binding (ortholog); RNA binding (ortholog); INVOLVED IN mRNA export from nucleus (ortholog); poly(A)+ mRNA export from nucleus (ortholog); RNA export from nucleus (ortholog); PARTICIPATES IN NXF1-NXT1 export pathway; influenza A pathway; mRNA decay pathway; FOUND IN cytoplasm; nucleus; nuclear inclusion body (ortholog); INTERACTS WITH 2,4-dinitrotoluene; 2,6-d…	2629.89	-0.178733	0.0468899	-3.81177	0.000137975	0.0056702
Myo9b	Myo9b	myosin IXb	ENCODES a protein that exhibits actin binding; actin filament binding; actin-dependent ATPase activity; INVOLVED IN Rho protein signal transduction; actin filament-based movement (ortholog); establishment of cell polarity (ortholog); ASSOCIATED WITH celiac disease (ortholog); Familial Prostate Cancer (ortholog); FOUND IN actin filament; cytoplasm; lamellipodium; INTERACTS WITH 2,2',4,4'-Tetrabrom…	2193.19	-0.177911	0.058666	-3.0326	0.00242456	0.0429575
Atxn2l	Atxn2l	ataxin 2-like	INVOLVED IN regulation of cytoplasmic mRNA processing body assembly (ortholog); stress granule assembly (ortholog); ASSOCIATED WITH Brody myopathy (ortholog); schizophrenia (ortholog); FOUND IN cytoplasmic stress granule (ortholog); cytosol (ortholog); membrane (ortholog); INTERACTS WITH 2,3,7,8-tetrachlorodibenzodioxine; bisphenol A; Brodifacoum	4850.98	-0.17785	0.0551257	-3.22626	0.0012542	0.0272673
Abcc5	Abcc5	ATP binding cassette subfamily C member 5	ENCODES a protein that exhibits ATP binding (inferred); ATPase activity, coupled to transmembrane movement of substances (inferred); organic anion transmembrane transporter activity (inferred); INVOLVED IN response to insulin; response to lipopolysaccharide; PARTICIPATES IN multidrug resistance-associated protein mediated transport pathway; azathioprine pharmacodynamics pathway; mercaptopurine ph…	3876.02	-0.175606	0.045169	-3.88774	0.00010118	0.00455063
Tnrc18	Tnrc18	trinucleotide repeat containing 18	ENCODES a protein that exhibits chromatin binding (inferred); FOUND IN cytosol (ortholog); mitochondrion (ortholog); nuclear membrane (ortholog); INTERACTS WITH acrylamide; bisphenol A; genistein	1661.55	-0.17549	0.0586108	-2.99415	0.00275209	0.0465179
Hsd11b1	Hsd11b1	hydroxysteroid 11-beta dehydrogenase 1	ENCODES a protein that exhibits 11-beta-hydroxysteroid dehydrogenase [NAD(P)] activity; NADP binding; steroid binding; INVOLVED IN cellular response to estradiol stimulus; glucocorticoid biosynthetic process; glucocorticoid catabolic process; PARTICIPATES IN 11-beta-hydroxylase deficiency pathway; 17-alpha-hydroxylase deficiency pathway; 21-alpha-hydroxylase deficiency pathway; ASSOCIATED WITH fa…	879.338	-0.174806	0.0577196	-3.02854	0.00245736	0.0431229
Serf2	Serf2	small EDRK-rich factor 2	INTERACTS WITH 17alpha-ethynylestradiol; 17beta-estradiol; bisphenol A	2048.74	-0.174713	0.0563044	-3.10302	0.0019156	0.0363963
Slc1a3	Slc1a3	solute carrier family 1 member 3	ENCODES a protein that exhibits glutamate:sodium symporter activity; high-affinity glutamate transmembrane transporter activity; L-glutamate transmembrane transporter activity; INVOLVED IN L-aspartate import across plasma membrane; L-glutamate import across plasma membrane; L-glutamate transmembrane transport; PARTICIPATES IN nicotinamide adenine dinucleotide metabolic pathway; glutamate signalin…	10718.3	-0.172307	0.0456815	-3.77193	0.000161989	0.00643107
Anxa3	Anxa3	annexin A3	ENCODES a protein that exhibits calcium-dependent phospholipid binding; phospholipase A2 inhibitor activity; calcium-dependent protein binding (ortholog); INVOLVED IN animal organ regeneration; hippocampus development; positive regulation of DNA metabolic process; ASSOCIATED WITH glaucoma; Experimental Liver Cirrhosis (ortholog); Ovarian Neoplasms (ortholog); FOUND IN axon; dendrite; neuronal cel…	1210.35	-0.169468	0.0573621	-2.95435	0.0031333	0.049513
Gtpbp2	Gtpbp2	GTP binding protein 2	ENCODES a protein that exhibits GTP binding (inferred); GTPase activity (inferred); INVOLVED IN nuclear-transcribed mRNA catabolic process, no-go decay (ortholog); rescue of stalled ribosome (ortholog); ASSOCIATED WITH cholestasis (ortholog); JABERI-ELAHI SYNDROME (ortholog); xeroderma pigmentosum (ortholog); FOUND IN intracellular membrane-bounded organelle (ortholog); INTERACTS WITH 1,1,1-trich…	1122.24	-0.168886	0.0521213	-3.24024	0.00119427	0.026669
Noc2l	Noc2l	NOC2-like nucleolar associated transcriptional repressor	ENCODES a protein that exhibits chromatin binding (ortholog); histone binding (ortholog); nucleosome binding (ortholog); INVOLVED IN cellular response to UV (ortholog); chromatin assembly (ortholog); negative regulation of B cell apoptotic process (ortholog); FOUND IN cytosol (ortholog); nucleolus (ortholog); nucleoplasm (ortholog); INTERACTS WITH 2,3,7,8-tetrachlorodibenzodioxine; bisphenol A; c…	2178.98	-0.16154	0.0534963	-3.01966	0.00253061	0.0440755
Fermt2	Fermt2	fermitin family member 2	ENCODES a protein that exhibits actin filament binding (ortholog); phosphatidylinositol-3,4,5-trisphosphate binding (ortholog); INVOLVED IN cell-matrix adhesion (ortholog); focal adhesion assembly (ortholog); integrin activation (ortholog); PARTICIPATES IN integrin mediated signaling pathway; ASSOCIATED WITH acute myeloid leukemia (ortholog); angle-closure glaucoma (ortholog); urinary bladder can…	2550.04	-0.16085	0.0496638	-3.23877	0.00120045	0.026669
Ncln	Ncln	nicalin	INVOLVED IN protein stabilization (ortholog); regulation of protein complex assembly (ortholog); regulation of protein complex stability (ortholog); ASSOCIATED WITH Hirschsprung Disease 1 (ortholog); FOUND IN endoplasmic reticulum membrane (ortholog); protein-containing complex (ortholog); INTERACTS WITH 2,3,7,8-tetrachlorodibenzodioxine; 2,6-dinitrotoluene; cadmium dichloride	2656.06	-0.160471	0.0538842	-2.97807	0.00290067	0.0476934
Pttg1ip	Pttg1ip	PTTG1 interacting protein	ENCODES a protein that exhibits p53 binding (ortholog); INVOLVED IN negative regulation of DNA damage response, signal transduction by p53 class mediator (ortholog); negative regulation of intrinsic apoptotic signaling pathway by p53 class mediator (ortholog); positive regulation of cellular protein catabolic process (ortholog); ASSOCIATED WITH autoimmune polyendocrine syndrome type 1 (ortholog);…	1620.35	-0.160431	0.0524552	-3.05843	0.00222502	0.0403104
Slc25a23	Slc25a23	solute carrier family 25 member 23	ENCODES a protein that exhibits calcium ion binding (inferred); INVOLVED IN adenine nucleotide transport (ortholog); calcium import into the mitochondrion (ortholog); cellular response to calcium ion (ortholog); FOUND IN mitochondrion (ortholog); INTERACTS WITH bisphenol A; cisplatin; cobalt dichloride	3252.56	-0.158745	0.0488108	-3.25226	0.00114493	0.0260199
Hip1	Hip1	huntingtin interacting protein 1	ENCODES a protein that exhibits clathrin binding; actin filament binding (ortholog); AP-2 adaptor complex binding (ortholog); INVOLVED IN clathrin coat assembly; activation of cysteine-type endopeptidase activity involved in apoptotic process (ortholog); apoptotic process (ortholog); PARTICIPATES IN Huntington's disease pathway; ASSOCIATED WITH Experimental Liver Cirrhosis (ortholog); pleomorphic…	1844.46	-0.157958	0.0470319	-3.35853	0.000783582	0.0200781
Sparc	Sparc	secreted protein acidic and cysteine rich	ENCODES a protein that exhibits calcium ion binding; collagen binding (ortholog); extracellular matrix binding (ortholog); INVOLVED IN heart development; inner ear development; lung development; ASSOCIATED WITH Brain Injuries; diabetic angiopathy; Diabetic Nephropathies; FOUND IN cytoplasm; extracellular space; glutamatergic synapse; INTERACTS WITH (S)-10-[(DIMETHYLAMINO)METHYL]-4-ETHYL-4,9-DIHYD…	14429.4	-0.156237	0.0523218	-2.98607	0.00282584	0.0473292
Plec	Plec	plectin	ENCODES a protein that exhibits ankyrin binding; cytoskeletal protein binding; protein N-terminus binding; INVOLVED IN epithelial cell differentiation; female pregnancy; response to nutrient; ASSOCIATED WITH autosomal recessive limb-girdle muscular dystrophy type 2Q (ortholog); epidermolysis bullosa simplex (ortholog); epidermolysis bullosa simplex Ogna type (ortholog); FOUND IN apical plasma mem…	5914.8	-0.153201	0.0509807	-3.00508	0.00265514	0.0451621
Map3k12	Map3k12	mitogen activated protein kinase kinase kinase 12	ENCODES a protein that exhibits JUN kinase kinase kinase activity (ortholog); protein homodimerization activity (ortholog); protein kinase binding (ortholog); INVOLVED IN activation of JNKK activity (ortholog); activation of JUN kinase activity (ortholog); histone phosphorylation (ortholog); PARTICIPATES IN c-Jun N-terminal kinases MAPK signaling pathway; mitogen activated protein kinase signalin…	3336.62	-0.151204	0.0505889	-2.98887	0.00280008	0.0470314
Ttyh1	Ttyh1	tweety family member 1	ENCODES a protein that exhibits calcium ion binding (ortholog); volume-sensitive chloride channel activity (ortholog); INVOLVED IN cell-cell adhesion (ortholog); cell-substrate adhesion (ortholog); chloride transport (ortholog); FOUND IN filopodium membrane (ortholog); filopodium tip (ortholog); smooth endoplasmic reticulum membrane (ortholog); INTERACTS WITH acrylamide; bisphenol A; endosulfan	12316.9	-0.148267	0.0390215	-3.79963	0.000144914	0.00588021
Inpp5f	Inpp5f	inositol polyphosphate-5-phosphatase F	ENCODES a protein that exhibits inositol monophosphate 4-phosphatase activity (ortholog); phosphatidylinositol phosphate 4-phosphatase activity (ortholog); protein homodimerization activity (ortholog); INVOLVED IN negative regulation of peptidyl-serine phosphorylation; regulation of protein kinase B signaling; adult locomotory behavior (ortholog); FOUND IN axon (ortholog); clathrin-coated endocyt…	1535.96	-0.147195	0.0489579	-3.00656	0.00264219	0.0451348
Palm	Palm	paralemmin	ENCODES a protein that exhibits D3 dopamine receptor binding (ortholog); INVOLVED IN adenylate cyclase-inhibiting G protein-coupled receptor signaling pathway (ortholog); cellular response to electrical stimulus (ortholog); cytoskeleton organization (ortholog); FOUND IN apicolateral plasma membrane; axon; basolateral plasma membrane; INTERACTS WITH 3,3',4,4',5-pentachlorobiphenyl; ammonium chlori…	3222.38	-0.146067	0.039945	-3.65671	0.000255475	0.00912826
Ppap2b	Plpp3	phospholipid phosphatase 3	ENCODES a protein that exhibits integrin binding (ortholog); lipid phosphatase activity (ortholog); sphingosine-1-phosphate phosphatase activity (ortholog); INVOLVED IN Bergmann glial cell differentiation (ortholog); blood vessel development (ortholog); canonical Wnt signaling pathway (ortholog); PARTICIPATES IN ether lipid metabolic pathway; ether lipid metabolic pathway; Fc gamma receptor media…	4704.14	-0.145689	0.0478985	-3.04162	0.00235312	0.0418647
Ndrg2	Ndrg2	NDRG family member 2	INVOLVED IN postsynapse organization; signal transduction; negative regulation of cytokine production (ortholog); ASSOCIATED WITH cataract (ortholog); Colonic Neoplasms (ortholog); Experimental Liver Cirrhosis (ortholog); FOUND IN glutamatergic synapse; cytoplasm (ortholog); Golgi apparatus (ortholog); INTERACTS WITH (S)-10-[(DIMETHYLAMINO)METHYL]-4-ETHYL-4,9-DIHYDROXY-1H-PYRANO[3',4':6,7]INOLIZI…	20941.4	-0.141986	0.0476793	-2.97795	0.00290184	0.0476934
Celf5	Celf5	CUGBP, Elav-like family member 5	INVOLVED IN regulation of alternative mRNA splicing, via spliceosome (ortholog); INTERACTS WITH bisphenol A; C60 fullerene; cadmium dichloride	6982.46	-0.13831	0.0371928	-3.71873	0.000200228	0.00748703
Slc43a2	Slc43a2	solute carrier family 43 member 2	ENCODES a protein that exhibits L-amino acid transmembrane transporter activity (ortholog); INVOLVED IN L-amino acid transport (ortholog); ASSOCIATED WITH Experimental Liver Cirrhosis (ortholog); FOUND IN plasma membrane (ortholog); INTERACTS WITH 1-naphthyl isothiocyanate; 2,3,7,8-tetrachlorodibenzodioxine; 3-chloropropane-1,2-diol	1511.28	-0.137441	0.0458305	-2.9989	0.00270953	0.0458588
Acsbg1	Acsbg1	acyl-CoA synthetase bubblegum family member 1	ENCODES a protein that exhibits long-chain fatty acid-CoA ligase activity (ortholog); very long-chain fatty acid-CoA ligase activity (ortholog); INVOLVED IN long-chain fatty acid biosynthetic process; ovarian follicle atresia; long-chain fatty acid metabolic process (ortholog); PARTICIPATES IN eicosanoid signaling pathway via peroxisome proliferator-activated receptor gamma; fatty acid metabolic …	3989.3	-0.136027	0.0449109	-3.02883	0.00245504	0.0431229
Shank3	Shank3	SH3 and multiple ankyrin repeat domains 3	ENCODES a protein that exhibits GKAP/Homer scaffold activity; identical protein binding; protein C-terminus binding; INVOLVED IN positive regulation of glutamate receptor signaling pathway; protein complex oligomerization; regulation of synapse organization; PARTICIPATES IN glutamate signaling pathway; ASSOCIATED WITH autism spectrum disorder (ortholog); autistic disorder (ortholog); Chromosome D…	4350.75	-0.128403	0.0414634	-3.09677	0.0019564	0.0368991
Iqsec3	Iqsec3	IQ motif and Sec7 domain 3	ENCODES a protein that exhibits ARF guanyl-nucleotide exchange factor activity (inferred); INVOLVED IN activation of GTPase activity; regulation of small GTPase mediated signal transduction; synapse organization; PARTICIPATES IN endocytosis pathway; FOUND IN GABA-ergic synapse; glycinergic synapse (ortholog); inhibitory synapse (ortholog); INTERACTS WITH acrylamide; bisphenol A; linsidomine	3704.67	-0.118668	0.0393794	-3.01347	0.00258282	0.0447144
KIFC2	Kifc2	kinesin family member C2	ENCODES a protein that exhibits ATP binding (inferred); ASSOCIATED WITH holoprosencephaly (ortholog); INTERACTS WITH 2,3,7,8-tetrachlorodibenzodioxine; 3,3',4,4',5-pentachlorobiphenyl; bisphenol A	9047.33	-0.117824	0.0397364	-2.96514	0.00302544	0.048477
Gna12	Gna12	G protein subunit alpha 12	ENCODES a protein that exhibits D5 dopamine receptor binding; INVOLVED IN response to drug; cell differentiation (ortholog); embryonic digit morphogenesis (ortholog); PARTICIPATES IN eicosanoid signaling pathway; endothelin signaling pathway; sphingosine 1-phosphate signaling pathway; ASSOCIATED WITH Myocardial Ischemia (ortholog); ulcerative colitis (ortholog); FOUND IN brush border membrane; IN…	4911.9	-0.106118	0.0356391	-2.97759	0.00290528	0.0476934

## Sheet: Brain_propofol_padj_0.05_up
Gene	synonym	gene description	gene info	baseMean	log2FoldChange	lfcSE	stat	pvalue	padj
Csf3	Csf3	colony stimulating factor 3	ENCODES a protein that exhibits growth factor activity; cytokine activity (ortholog); enzyme binding (ortholog); INVOLVED IN cellular response to lipopolysaccharide; negative regulation of neuron death; positive regulation of cell proliferation; PARTICIPATES IN cytokine mediated signaling pathway; Jak-Stat signaling pathway; malaria pathway; ASSOCIATED WITH Carotid Artery Injuries; cystitis; Ente…	3.98593	4.63032	1.3774	3.36164	0.000774825	0.021721
Ngp	Ngp	neutrophilic granule protein	INVOLVED IN defense response (inferred); negative regulation of endopeptidase activity (inferred)	15.757	2.19539	0.461946	4.75249	2.0093e-06	0.000154739
Gpx2	Gpx2	glutathione peroxidase 2	ENCODES a protein that exhibits glutathione peroxidase activity; INVOLVED IN interaction with symbiont (ortholog); negative regulation of inflammatory response to antigenic stimulus (ortholog); response to symbiotic bacterium (ortholog); PARTICIPATES IN arachidonic acid metabolic pathway; glutathione metabolic pathway; ASSOCIATED WITH Breast Neoplasms (ortholog); liver benign neoplasm (ortholog);…	11.5404	1.9979	0.51474	3.88137	0.000103869	0.00408164
Tmem252	Tmem252	transmembrane protein 252	FOUND IN integral component of membrane (inferred); INTERACTS WITH 2,3,7,8-tetrachlorodibenzodioxine; 6-propyl-2-thiouracil; acrylamide	505.644	1.81983	0.369686	4.92264	8.53845e-07	7.52731e-05
Lypd8	Lypd8	LY6/PLAUR domain containing 8	INVOLVED IN defense response to Gram-negative bacterium (ortholog); FOUND IN extracellular space (ortholog); INTERACTS WITH bisphenol A; furan; paracetamol (ortholog)	12.1431	1.78748	0.55566	3.21687	0.00129598	0.0326432
Csf2rb	Csf2rb	colony stimulating factor 2 receptor beta common subunit	ENCODES a protein that exhibits cytokine receptor activity (inferred); INVOLVED IN response to lipopolysaccharide; PARTICIPATES IN granulocyte-macrophage colony-stimulating factor signaling pathway; interleukin-3 signaling pathway; interleukin-5 signaling pathway; ASSOCIATED WITH asthma; brain ischemia; pulmonary alveolar proteinosis (ortholog); FOUND IN plasma membrane (ortholog); INTERACTS WITH…	216.363	1.63304	0.367505	4.44359	8.84687e-06	0.000517677
Ptges	Ptges	prostaglandin E synthase	ENCODES a protein that exhibits prostaglandin-E synthase activity; glutathione binding (ortholog); INVOLVED IN acute inflammatory response; chronic inflammatory response; prostaglandin biosynthetic process; PARTICIPATES IN acetylsalicylic acid pharmacodynamics pathway; antipyrine drug pathway; arachidonic acid metabolic pathway; ASSOCIATED WITH Barrett's esophagus; Experimental Arthritis; Inflamm…	210.492	1.39586	0.305273	4.57249	4.81967e-06	0.000311998
Thbs1	Thbs1	thrombospondin 1	ENCODES a protein that exhibits transforming growth factor beta binding; collagen V binding (ortholog); extracellular matrix binding (ortholog); INVOLVED IN cellular response to growth factor stimulus; cellular response to tumor necrosis factor; negative regulation of angiogenesis; PARTICIPATES IN syndecan signaling pathway; cell-extracellular matrix signaling pathway; malaria pathway; ASSOCIATED…	178.394	1.39005	0.128407	10.8254	2.6107e-27	3.49833e-23
Pla2g3	Pla2g3	phospholipase A2, group III	ENCODES a protein that exhibits phospholipase A2 activity (inferred); INVOLVED IN acrosome assembly (ortholog); cell development (ortholog); cilium assembly (ortholog); PARTICIPATES IN alpha-linoleic acid metabolic pathway; arachidonic acid metabolic pathway; ether lipid metabolic pathway; FOUND IN centriole (ortholog); INTERACTS WITH 4-nitro-m-cresol; 6-propyl-2-thiouracil; cadmium dichloride	564.562	1.20687	0.31993	3.77229	0.000161758	0.00602098
Pif1	Pif1	PIF1 5'-to-3' DNA helicase	ENCODES a protein that exhibits ATP binding (ortholog); ATP-dependent 5'-3' DNA helicase activity (ortholog); ATP-dependent 5'-3' DNA/RNA helicase activity (ortholog); INVOLVED IN negative regulation of telomerase activity (ortholog); negative regulation of telomere maintenance via telomerase (ortholog); regulation of telomere maintenance (ortholog); ASSOCIATED WITH nemaline myopathy 6 (ortholog)…	38.3072	1.17912	0.25174	4.68387	2.8151e-06	0.000203905
Mrpl41	Mrpl41	mitochondrial ribosomal protein L41	ENCODES a protein that exhibits structural constituent of ribosome (ortholog); INVOLVED IN translation (ortholog); FOUND IN mitochondrial large ribosomal subunit (ortholog); mitochondrion (ortholog); ribonucleoprotein complex (ortholog); INTERACTS WITH 2,4,6-trinitrotoluene; 2,4-dinitrotoluene; 2,6-dinitrotoluene	1738.99	1.10736	0.18883	5.86429	4.51053e-09	8.39461e-07
LOC500300	Depp1	DEPP1, autophagy regulator	INVOLVED IN regulation of autophagy (ortholog); ASSOCIATED WITH Breast Neoplasms (ortholog); endometriosis (ortholog); lipid storage disease (ortholog); FOUND IN cytoplasm (ortholog); mitochondrion (ortholog); peroxisome (ortholog); INTERACTS WITH 6-propyl-2-thiouracil; acrylamide; bisphenol A	109.674	1.04592	0.200942	5.20508	1.93912e-07	2.0955e-05
Ifit3	Ifit3	interferon-induced protein with tetratricopeptide repeats 3	ENCODES a protein that exhibits identical protein binding (ortholog); INVOLVED IN cellular response to interferon-beta (ortholog); negative regulation of apoptotic process (ortholog); negative regulation of cell proliferation (ortholog); ASSOCIATED WITH Human Influenza (ortholog); FOUND IN cytoplasm (ortholog); cytosol (ortholog); mitochondrion (ortholog); INTERACTS WITH (S)-10-[(DIMETHYLAMINO)ME…	206.623	1.01333	0.327244	3.09657	0.00195776	0.0442395
Map3k6	Map3k6	mitogen-activated protein kinase kinase kinase 6	ENCODES a protein that exhibits ATP binding (ortholog); magnesium ion binding (ortholog); MAP kinase kinase kinase activity (ortholog); INVOLVED IN protein phosphorylation (ortholog); PARTICIPATES IN p38 MAPK signaling pathway; mitogen activated protein kinase signaling pathway; INTERACTS WITH 2,2',4,4'-Tetrabromodiphenyl ether; 2,4,6-trinitrobenzenesulfonic acid; 2,4-dinitrotoluene	225.198	1.01318	0.16367	6.1904	6.00128e-10	1.52211e-07
Apold1	Apold1	apolipoprotein L domain containing 1	INVOLVED IN angiogenesis; endothelial cell activation; regulation of endothelial cell differentiation; FOUND IN cytosol (ortholog); nucleoplasm (ortholog); INTERACTS WITH bisphenol A; C60 fullerene; cadmium dichloride	941.324	1.0066	0.25752	3.90883	9.27458e-05	0.00374336
Upp1	Upp1	uridine phosphorylase 1	ENCODES a protein that exhibits uridine phosphorylase activity (ortholog); INVOLVED IN cellular response to glucose starvation; pyrimidine nucleotide metabolic process (ortholog); uridine catabolic process (ortholog); PARTICIPATES IN pyrimidine metabolic pathway; ASSOCIATED WITH middle cerebral artery infarction; allergic contact dermatitis (ortholog); long QT syndrome (ortholog); FOUND IN nucleo…	400.356	0.993733	0.132445	7.50299	6.23763e-14	1.39307e-10
Aspa	Aspa	aspartoacylase	ENCODES a protein that exhibits identical protein binding; INVOLVED IN central nervous system myelination; positive regulation of oligodendrocyte differentiation; PARTICIPATES IN Canavan disease pathway; alanine, aspartate and glutamate metabolic pathway; histidine metabolic pathway; ASSOCIATED WITH brain vacuoles; dysmyelination; ASSOCIATED WITH Canavan disease; Tremor; Diabetes Mellitus, Experi…	2050.08	0.981675	0.189659	5.176	2.26694e-07	2.35481e-05
Slc18a2	Slc18a2	solute carrier family 18 member A2	ENCODES a protein that exhibits amine transmembrane transporter activity; drug binding; enzyme binding; INVOLVED IN aging; aminergic neurotransmitter loading into synaptic vesicle; cellular response to ammonium ion; PARTICIPATES IN dopamine biosynthetic pathway; epinephrine biosynthetic pathway; norepinephrine biosynthetic pathway; ASSOCIATED WITH Machado-Joseph disease; Parkinson's disease; subs…	89.1981	0.946431	0.205586	4.60357	4.15306e-06	0.000276421
Cdkn1a	Cdkn1a	cyclin-dependent kinase inhibitor 1A	ENCODES a protein that exhibits protein-containing complex binding; cyclin binding (ortholog); cyclin-dependent protein kinase activating kinase activity (ortholog); INVOLVED IN animal organ regeneration; cellular response to heat; intestinal epithelial cell maturation; PARTICIPATES IN G1/S transition pathway; Notch signaling pathway; nuclear factor, erythroid 2 like 2 signaling pathway; ASSOCIAT…	1020.47	0.943862	0.165672	5.69718	1.21808e-08	2.0661e-06
Fgl2	Fgl2	fibrinogen-like 2	ENCODES a protein that exhibits peptidase activity (inferred); INVOLVED IN parturition (inferred); proteolysis (inferred); ASSOCIATED WITH allergic contact dermatitis (ortholog); Experimental Liver Cirrhosis (ortholog); pleomorphic xanthoastrocytoma (ortholog); INTERACTS WITH (S)-10-[(DIMETHYLAMINO)METHYL]-4-ETHYL-4,9-DIHYDROXY-1H-PYRANO[3',4':6,7]INOLIZINO[1,2-B]-QUINOLINE-3,14(4H,12H)-DIONE; 1,…	480.393	0.903607	0.13155	6.86892	6.46903e-12	3.61188e-09
Adamts1	Adamts1	ADAM metallopeptidase with thrombospondin type 1 motif, 1	ENCODES a protein that exhibits heparin binding (ortholog); metalloendopeptidase activity (ortholog); INVOLVED IN cellular response to parathyroid hormone stimulus; cellular response to prostaglandin E stimulus; cellular response to vitamin D; ASSOCIATED WITH brain ischemia; Endotoxemia; Hypoglossal Nerve Injuries; FOUND IN collagen-containing extracellular matrix; basement membrane (ortholog); c…	367.771	0.894761	0.261535	3.42119	0.000623467	0.0186068
Mgst2	Mgst2	microsomal glutathione S-transferase 2	ENCODES a protein that exhibits glutathione peroxidase activity; glutathione transferase activity; leukotriene-C4 synthase activity; INVOLVED IN response to lipopolysaccharide; response to organonitrogen compound; glutathione biosynthetic process (ortholog); PARTICIPATES IN glutathione metabolic pathway; phase I biotransformation pathway via cytochrome P450; FOUND IN cytoplasm; intracellular memb…	66.1919	0.84476	0.241825	3.49327	0.000477146	0.0152596
Shq1	Shq1	SHQ1, H/ACA ribonucleoprotein assembly factor	INVOLVED IN negative regulation of rRNA processing (ortholog); positive regulation of apoptotic process (ortholog); ribonucleoprotein complex assembly (ortholog); FOUND IN cytoplasm (ortholog); cytosol (ortholog); nucleoplasm (ortholog); INTERACTS WITH (S)-10-[(DIMETHYLAMINO)METHYL]-4-ETHYL-4,9-DIHYDROXY-1H-PYRANO[3',4':6,7]INOLIZINO[1,2-B]-QUINOLINE-3,14(4H,12H)-DIONE; 1,3-dinitrobenzene; bisphe…	56.6497	0.839993	0.218333	3.8473	0.000119425	0.00461181
Gpr4	Gpr4	G protein-coupled receptor 4	ENCODES a protein that exhibits G protein-coupled receptor activity (ortholog); INVOLVED IN angiogenesis involved in wound healing (ortholog); G protein-coupled receptor signaling pathway (ortholog); glomerular mesangial cell development (ortholog); INTERACTS WITH 1,2-dimethylhydrazine; benzo[a]pyrene; bisphenol A	215.084	0.734885	0.176168	4.17151	3.02587e-05	0.0014277
Sik1	Sik1	salt-inducible kinase 1	ENCODES a protein that exhibits protein kinase binding; protein serine/threonine kinase activity; 14-3-3 protein binding (ortholog); INVOLVED IN negative regulation of transcription by RNA polymerase II; protein phosphorylation; regulation of sodium ion transport; ASSOCIATED WITH Ciliary Motility Disorders (ortholog); dilated cardiomyopathy (ortholog); Early Infantile Epileptic Encephalopathy, 30…	198.875	0.733727	0.181982	4.03186	5.53377e-05	0.00239202
Th	Th	tyrosine hydroxylase	ENCODES a protein that exhibits amino acid binding; dopamine binding; ferric iron binding; INVOLVED IN aminergic neurotransmitter loading into synaptic vesicle; catecholamine biosynthetic process; cellular response to alkaloid; PARTICIPATES IN aromatic L-amino acid decarboxylase deficiency pathway; catecholamine biosynthetic pathway; dopamine biosynthetic pathway; ASSOCIATED WITH Brain Injuries; …	177.245	0.719394	0.184561	3.89786	9.70462e-05	0.00388185
Cnr2	Cnr2	cannabinoid receptor 2	ENCODES a protein that exhibits cannabinoid receptor activity; G protein-coupled receptor activity; INVOLVED IN G protein-coupled receptor signaling pathway; negative regulation of action potential; negative regulation of inflammatory response; ASSOCIATED WITH arthritis; Huntington's disease; Myocardial Reperfusion Injury; FOUND IN dendrite; extrinsic component of cytoplasmic side of plasma membr…	48.1615	0.718148	0.229095	3.13472	0.0017202	0.0407255
Angpt2	Angpt2	angiopoietin 2	ENCODES a protein that exhibits receptor tyrosine kinase binding (ortholog); INVOLVED IN angiogenesis; animal organ regeneration; cellular response to growth factor stimulus; ASSOCIATED WITH adenocarcinoma; Arteriovenous Fistula; autosomal dominant polycystic kidney disease; FOUND IN cell projection; extracellular space; nucleus; INTERACTS WITH (S)-10-[(DIMETHYLAMINO)METHYL]-4-ETHYL-4,9-DIHYDROXY…	132.686	0.717556	0.193544	3.70746	0.000209348	0.00760232
Plat	Plat	plasminogen activator, tissue type	ENCODES a protein that exhibits phosphoprotein binding (ortholog); serine-type endopeptidase activity (ortholog); signaling receptor binding (ortholog); INVOLVED IN cellular response to dexamethasone stimulus; cellular response to follicle-stimulating hormone stimulus; cellular response to luteinizing hormone stimulus; PARTICIPATES IN acenocoumarol pharmacodynamics pathway; alteplase pharmacodyna…	1765.12	0.715971	0.189364	3.78094	0.00015624	0.00583912
Rhoj	Rhoj	ras homolog family member J	ENCODES a protein that exhibits GTP binding (ortholog); GTPase activity (ortholog); INVOLVED IN actin cytoskeleton organization (ortholog); positive regulation of cell migration involved in sprouting angiogenesis (ortholog); regulation of cell shape (ortholog); ASSOCIATED WITH cardiomyopathy (ortholog); Colonic Neoplasms (ortholog); FOUND IN plasma membrane (ortholog); INTERACTS WITH (S)-10-[(DIM…	116.444	0.699373	0.188122	3.71766	0.00020108	0.00733148
Socs3	Socs3	suppressor of cytokine signaling 3	ENCODES a protein that exhibits phosphotyrosine residue binding (ortholog); INVOLVED IN aging; animal organ regeneration; intracellular signal transduction; PARTICIPATES IN erythropoietin signaling pathway; insulin signaling pathway; interleukin-2 signaling pathway; ASSOCIATED WITH Burns; Diabetes Mellitus, Experimental ; Endotoxemia; FOUND IN cytoplasm; INTERACTS WITH (S)-10-[(DIMETHYLAMINO)METH…	95.7913	0.693253	0.215061	3.22353	0.00126623	0.0319538
Nfkbia	Nfkbia	NFKB inhibitor alpha	ENCODES a protein that exhibits heat shock protein binding; NF-kappaB binding; protein-containing complex binding; INVOLVED IN cellular response to cytokine stimulus; cellular response to organic cyclic compound; cytoplasmic sequestering of NF-kappaB; PARTICIPATES IN adenosine signaling pathway; ceramide signaling pathway; interleukin-23 signaling pathway; ASSOCIATED WITH Acute Necrotizing Pancre…	1154.53	0.681204	0.185999	3.66242	0.000249848	0.00888054
Car6	Car6	carbonic anhydrase 6	ENCODES a protein that exhibits carbonate dehydratase activity (inferred); zinc ion binding (inferred); INVOLVED IN detection of chemical stimulus involved in sensory perception of bitter taste (ortholog); FOUND IN cytoplasm (ortholog); cytosol (ortholog); extracellular space (ortholog); INTERACTS WITH 6-propyl-2-thiouracil; acrylamide; bisphenol A	448.944	0.675596	0.103042	6.55653	5.50744e-11	1.99459e-08
Arrdc2	Arrdc2	arrestin domain containing 2	FOUND IN cytoplasmic vesicle (ortholog); plasma membrane (ortholog); INTERACTS WITH 3-chloropropane-1,2-diol; 6-propyl-2-thiouracil; beta-naphthoflavone	1338.4	0.670266	0.0952211	7.03904	1.93563e-12	1.44097e-09
Lrrc32	Lrrc32	leucine rich repeat containing 32	ENCODES a protein that exhibits transforming growth factor beta binding (ortholog); INVOLVED IN negative regulation of activated T cell proliferation (ortholog); negative regulation of cytokine secretion (ortholog); positive regulation of gene expression (ortholog); ASSOCIATED WITH Developmental Disabilities (ortholog); FOUND IN cell surface (ortholog); nucleoplasm (ortholog); INTERACTS WITH 6-pr…	242.282	0.668668	0.161392	4.14313	3.42601e-05	0.00156826
Col4a1	Col4a1	collagen type IV alpha 1 chain	ENCODES a protein that exhibits extracellular matrix structural constituent (ortholog); extracellular matrix structural constituent conferring tensile strength (ortholog); platelet-derived growth factor binding (ortholog); INVOLVED IN epithelial cell differentiation; basement membrane organization (ortholog); blood vessel morphogenesis (ortholog); PARTICIPATES IN syndecan signaling pathway; cell-…	1650.2	0.655247	0.164555	3.98194	6.83546e-05	0.00288035
Fzd9	Fzd9	frizzled class receptor 9	ENCODES a protein that exhibits Wnt-activated receptor activity; protein heterodimerization activity (ortholog); protein homodimerization activity (ortholog); INVOLVED IN postsynapse organization; regulation of postsynaptic cytosolic calcium ion concentration; Wnt signaling pathway; PARTICIPATES IN Wnt signaling pathway; basal cell carcinoma pathway; ASSOCIATED WITH autism spectrum disorder (orth…	642.413	0.653694	0.095374	6.85401	7.18104e-12	3.84904e-09
Hif3a	Hif3a	hypoxia inducible factor 3 subunit alpha	ENCODES a protein that exhibits DNA-binding transcription factor activity; DNA binding (ortholog); transcription coactivator activity (ortholog); INVOLVED IN positive regulation of transcription by RNA polymerase II; regulation of transcription by RNA polymerase II (ortholog); response to hypoxia (ortholog); PARTICIPATES IN hypoxia inducible factor pathway; ASSOCIATED WITH pulmonary hypertension;…	263.997	0.640022	0.11206	5.7114	1.12051e-08	1.94998e-06
Pdk4	Pdk4	pyruvate dehydrogenase kinase 4	ENCODES a protein that exhibits ATP binding; pyruvate dehydrogenase (acetyl-transferring) kinase activity; protein kinase activity (ortholog); INVOLVED IN protein phosphorylation; cellular response to fatty acid (ortholog); cellular response to starvation (ortholog); PARTICIPATES IN pyruvate metabolic pathway; ASSOCIATED WITH Chemical and Drug Induced Liver Injury (ortholog); Diabetes Mellitus, E…	395.274	0.636643	0.143786	4.42771	9.52402e-06	0.000547733
Cd101	Cd101	CD101 molecule	INVOLVED IN positive regulation of myeloid leukocyte differentiation (ortholog); INTERACTS WITH acrylamide; bisphenol A; aflatoxin B1 (ortholog)	68.886	0.635515	0.193425	3.28559	0.00101769	0.0267919
Pla1a	Pla1a	phospholipase A1 member A	ENCODES a protein that exhibits phospholipase A1 activity (ortholog); INVOLVED IN lipid catabolic process (inferred); FOUND IN acrosomal membrane (ortholog); INTERACTS WITH (S)-10-[(DIMETHYLAMINO)METHYL]-4-ETHYL-4,9-DIHYDROXY-1H-PYRANO[3',4':6,7]INOLIZINO[1,2-B]-QUINOLINE-3,14(4H,12H)-DIONE; 2,3,7,8-tetrachlorodibenzodioxine; aflatoxin B1	245.391	0.634408	0.180558	3.5136	0.000442075	0.0142742
Acer2	Acer2	alkaline ceramidase 2	ENCODES a protein that exhibits dihydroceramidase activity (ortholog); N-acylsphingosine amidohydrolase activity (ortholog); INVOLVED IN activation of cysteine-type endopeptidase activity involved in apoptotic process (ortholog); cellular response to DNA damage stimulus (ortholog); cellular response to drug (ortholog); PARTICIPATES IN sphingolipid metabolic pathway; FOUND IN Golgi apparatus (orth…	1488.46	0.631695	0.0949731	6.6513	2.90523e-11	1.1797e-08
Pdlim1	Pdlim1	PDZ and LIM domain 1	ENCODES a protein that exhibits transcription coactivator activity (ortholog); INVOLVED IN response to hypoxia; regulation of transcription, DNA-templated (ortholog); FOUND IN transcription factor complex (ortholog); INTERACTS WITH (S)-10-[(DIMETHYLAMINO)METHYL]-4-ETHYL-4,9-DIHYDROXY-1H-PYRANO[3',4':6,7]INOLIZINO[1,2-B]-QUINOLINE-3,14(4H,12H)-DIONE; 2,3,7,8-tetrachlorodibenzodioxine; 2,6-dinitrot…	135.712	0.631426	0.159676	3.95441	7.67222e-05	0.00319279
Maff	Maff	MAF bZIP transcription factor F	ENCODES a protein that exhibits sequence-specific DNA binding (ortholog); INVOLVED IN in utero embryonic development (ortholog); positive regulation of transcription by RNA polymerase II (ortholog); regulation of epidermal cell differentiation (ortholog); PARTICIPATES IN nuclear factor, erythroid 2 like 2 signaling pathway; ASSOCIATED WITH juvenile rheumatoid arthritis (ortholog); FOUND IN mitoch…	111.806	0.627305	0.197216	3.18081	0.00146866	0.0361103
Fkbp5	Fkbp5	FKBP prolyl isomerase 5	ENCODES a protein that exhibits heat shock protein binding (ortholog); peptidyl-prolyl cis-trans isomerase activity (ortholog); INVOLVED IN chaperone-mediated protein folding (ortholog); response to bacterium (ortholog); PARTICIPATES IN aldosterone signaling pathway; cortisol signaling pathway; ASSOCIATED WITH endogenous depression (ortholog); endometriosis (ortholog); Infant, Newborn, Diseases (…	3809.49	0.625038	0.127124	4.91677	8.79833e-07	7.70573e-05
Ddit4	Ddit4	DNA-damage-inducible transcript 4	ENCODES a protein that exhibits 14-3-3 protein binding (ortholog); INVOLVED IN apoptotic process; brain development; cell proliferation; PARTICIPATES IN mTOR signaling pathway; ASSOCIATED WITH leukemia (ortholog); mouth disease (ortholog); Nerve Degeneration (ortholog); FOUND IN cytoplasm (ortholog); cytosol (ortholog); mitochondrion (ortholog); INTERACTS WITH (S)-10-[(DIMETHYLAMINO)METHYL]-4-ETH…	2514.6	0.615413	0.151946	4.05021	5.11708e-05	0.00224081
Rpe65	Rpe65	RPE65, retinoid isomerohydrolase	ENCODES a protein that exhibits all-trans-retinyl-ester hydrolase, 11-cis retinol forming activity; cardiolipin binding (ortholog); isomerase activity (ortholog); INVOLVED IN camera-type eye development; circadian rhythm; neural retina development; PARTICIPATES IN retinoid cycle metabolic pathway; altered retinoid cycle metabolic pathway; retinitis pigmentosa pathway; ASSOCIATED WITH Diabetes Mel…	365.351	0.614252	0.0987832	6.21819	5.02934e-10	1.40402e-07
Ptp4a3	Ptp4a3	protein tyrosine phosphatase type IVA, member 3	INVOLVED IN cellular response to leukemia inhibitory factor (ortholog); endothelial cell migration (ortholog); Notch signaling pathway (ortholog); ASSOCIATED WITH Colonic Neoplasms (ortholog); FOUND IN cytoplasm (ortholog); nucleus (ortholog); INTERACTS WITH acrylamide; C60 fullerene; indole-3-methanol	2047.86	0.609715	0.0789327	7.7245	1.12297e-14	3.00955e-11
[truncated: 218 more rows]

## Sheet: Brain_propofol_padj_0.05_down
Gene	synonym	gene description	gene info	baseMean	log2FoldChange	lfcSE	stat	pvalue	padj
[truncated: 345 more rows]
